# Supplementary material for: The added value of text from Dutch general practitioner notes in predictive modeling
Source: J Am Med Inform Assoc. 2023 Aug 16;30(12):1973–84. doi: 10.1093/jamia/ocad160 (PMC10654855; doi:10.1093/jamia/ocad160)
Supplement: ocad160_Supplementary_Data [file ocad160_supplementary_data.zip]

Archive with 5 entries (4 files):
- ocad160_Supplementary_Data/
- ocad160_Supplementary_Data/PlpUnstructuredData_supplement_CohortDefinitions.docx
- ocad160_Supplementary_Data/PlpUnstructuredData_supplement_EvaluationResultsTable.csv
- ocad160_Supplementary_Data/PlpUnstructuredData_supplement_FeatureImportance.csv
- ocad160_Supplementary_Data/PlpUnstructuredData_supplement_FigureAndTables.docx
