# Supplementary material for: The added value of text from Dutch general practitioner notes in predictive modeling
Source: J Am Med Inform Assoc. 2023 Aug 16;30(12):1973–84. doi: 10.1093/jamia/ocad160 (PMC10654855; doi:10.1093/jamia/ocad160)
Supplement: ocad160_Supplementary_Data [file ocad160_supplementary_data.zip › ocad160_Supplementary_Data/PlpUnstructuredData_supplement_EvaluationResultsTable.csv]

Task	validation	mlMethod	featureSet	features	D	E	T	populationSize	outcomeCount	AUROC	95% lower AUROC	95% upper AUROC	AUPRC	brier score
Asthma	internal	lasso	S	D+E	D	E		3097	1207	0.71	0.69	0.72	0.61	0.21
Asthma	internal	lasso	T	D+Tce	D		Tce	3097	1207	0.64	0.62	0.66	0.54	0.22
Asthma	internal	lasso	S+T	D+E+Tce	D	E	Tce	3097	1207	0.7	0.69	0.72	0.6	0.21
Asthma	internal	lasso	T	D+Ttfidf	D		Ttfidf	3097	1207	0.65	0.63	0.67	0.55	0.22
Asthma	internal	lasso	S+T	D+E+Ttfidf	D	E	Ttfidf	3097	1207	0.7	0.68	0.72	0.6	0.21
Asthma	internal	lasso	T	D+Tbin	D		Tbin	3097	1207	0.66	0.64	0.68	0.56	0.22
Asthma	internal	lasso	S+T	D+E+Tbin	D	E	Tbin	3097	1207	0.7	0.68	0.72	0.6	0.21
Asthma	external	lasso	S	D+E	D	E		5086	2362	0.71	0.69	0.72	0.68	0.22
Asthma	external	lasso	T	D+Tce	D		Tce	5086	2362	0.64	0.63	0.66	0.61	0.24
Asthma	external	lasso	S+T	D+E+Tce	D	E	Tce	5086	2362	0.7	0.69	0.72	0.67	0.22
Asthma	external	lasso	T	D+Ttfidf	D		Ttfidf	5086	2362	0.65	0.64	0.67	0.61	0.24
Asthma	external	lasso	S+T	D+E+Ttfidf	D	E	Ttfidf	5086	2362	0.7	0.68	0.71	0.65	0.22
Asthma	external	lasso	T	D+Tbin	D		Tbin	5086	2362	0.66	0.65	0.68	0.63	0.23
Asthma	external	lasso	S+T	D+E+Tbin	D	E	Tbin	5086	2362	0.7	0.69	0.72	0.67	0.22
Asthma	internal	rf	S	D+E	D	E		3097	1207	0.7	0.68	0.72	0.59	0.21
Asthma	internal	rf	T	D+Tce	D		Tce	3097	1207	0.64	0.62	0.66	0.53	0.23
Asthma	internal	rf	S+T	D+E+Tce	D	E	Tce	3097	1207	0.7	0.68	0.72	0.59	0.21
Asthma	internal	rf	T	D+Ttfidf	D		Ttfidf	3097	1207	0.64	0.62	0.66	0.52	0.23
Asthma	internal	rf	S+T	D+E+Ttfidf	D	E	Ttfidf	3097	1207	0.7	0.68	0.72	0.6	0.21
Asthma	internal	rf	T	D+Tbin	D		Tbin	3097	1207	0.64	0.62	0.66	0.53	0.23
Asthma	internal	rf	S+T	D+E+Tbin	D	E	Tbin	3097	1207	0.7	0.68	0.72	0.6	0.21
Asthma	external	rf	S	D+E	D	E		5086	2362	0.7	0.69	0.71	0.66	0.22
Asthma	external	rf	T	D+Tce	D		Tce	5086	2362	0.65	0.63	0.66	0.61	0.24
Asthma	external	rf	S+T	D+E+Tce	D	E	Tce	5086	2362	0.7	0.68	0.71	0.65	0.22
Asthma	external	rf	T	D+Ttfidf	D		Ttfidf	5086	2362	0.64	0.63	0.66	0.6	0.24
Asthma	external	rf	S+T	D+E+Ttfidf	D	E	Ttfidf	5086	2362	0.7	0.69	0.71	0.66	0.22
Asthma	external	rf	T	D+Tbin	D		Tbin	5086	2362	0.64	0.63	0.66	0.6	0.24
Asthma	external	rf	S+T	D+E+Tbin	D	E	Tbin	5086	2362	0.7	0.69	0.71	0.66	0.22
Asthma	internal	xgb	S	D+E	D	E		3097	1207	0.69	0.68	0.71	0.59	0.21
Asthma	internal	xgb	T	D+Tce	D		Tce	3097	1207	0.64	0.62	0.66	0.53	0.22
Asthma	internal	xgb	S+T	D+E+Tce	D	E	Tce	3097	1207	0.7	0.68	0.71	0.59	0.21
Asthma	internal	xgb	T	D+Ttfidf	D		Ttfidf	3097	1207	0.65	0.63	0.67	0.54	0.22
Asthma	internal	xgb	S+T	D+E+Ttfidf	D	E	Ttfidf	3097	1207	0.69	0.68	0.71	0.59	0.21
Asthma	internal	xgb	T	D+Tbin	D		Tbin	3097	1207	0.65	0.63	0.67	0.54	0.22
Asthma	internal	xgb	S+T	D+E+Tbin	D	E	Tbin	3097	1207	0.69	0.67	0.71	0.58	0.21
Asthma	external	xgb	S	D+E	D	E		5086	2362	0.7	0.68	0.71	0.65	0.22
Asthma	external	xgb	T	D+Tce	D		Tce	5086	2362	0.65	0.63	0.66	0.61	0.24
Asthma	external	xgb	S+T	D+E+Tce	D	E	Tce	5086	2362	0.7	0.68	0.71	0.66	0.22
Asthma	external	xgb	T	D+Ttfidf	D		Ttfidf	5086	2362	0.66	0.64	0.67	0.62	0.23
Asthma	external	xgb	S+T	D+E+Ttfidf	D	E	Ttfidf	5086	2362	0.69	0.68	0.71	0.65	0.22
Asthma	external	xgb	T	D+Tbin	D		Tbin	5086	2362	0.65	0.63	0.66	0.61	0.24
Asthma	external	xgb	S+T	D+E+Tbin	D	E	Tbin	5086	2362	0.69	0.67	0.7	0.64	0.22
COPD	internal	lasso	S	D+E	D	E		517	49	0.81	0.76	0.86	0.29	0.08
COPD	internal	lasso	T	D+Tce	D		Tce	517	49	0.71	0.63	0.79	0.27	0.08
COPD	internal	lasso	S+T	D+E+Tce	D	E	Tce	517	49	0.78	0.72	0.85	0.3	0.08
COPD	internal	lasso	T	D+Ttfidf	D		Ttfidf	517	49	0.74	0.65	0.83	0.34	0.08
COPD	internal	lasso	S+T	D+E+Ttfidf	D	E	Ttfidf	517	49	0.81	0.74	0.87	0.39	0.07
COPD	internal	lasso	T	D+Tbin	D		Tbin	517	49	0.79	0.72	0.86	0.34	0.07
COPD	internal	lasso	S+T	D+E+Tbin	D	E	Tbin	517	49	0.82	0.76	0.88	0.38	0.07
COPD	external	lasso	S	D+E	D	E		1749	158	0.77	0.73	0.81	0.26	0.07
COPD	external	lasso	T	D+Tce	D		Tce	1749	158	0.75	0.71	0.79	0.23	0.08
COPD	external	lasso	S+T	D+E+Tce	D	E	Tce	1749	158	0.8	0.76	0.83	0.28	0.07
COPD	external	lasso	T	D+Ttfidf	D		Ttfidf	1749	158	0.74	0.7	0.79	0.24	0.08
COPD	external	lasso	S+T	D+E+Ttfidf	D	E	Ttfidf	1749	158	0.78	0.74	0.82	0.28	0.08
COPD	external	lasso	T	D+Tbin	D		Tbin	1749	158	0.77	0.73	0.81	0.29	0.07
COPD	external	lasso	S+T	D+E+Tbin	D	E	Tbin	1749	158	0.79	0.76	0.83	0.3	0.07
COPD	internal	rf	S	D+E	D	E		517	49	0.77	0.7	0.84	0.32	0.08
COPD	internal	rf	T	D+Tce	D		Tce	517	49	0.77	0.7	0.84	0.35	0.08
COPD	internal	rf	S+T	D+E+Tce	D	E	Tce	517	49	0.77	0.7	0.84	0.28	0.08
COPD	internal	rf	T	D+Ttfidf	D		Ttfidf	517	49	0.78	0.71	0.85	0.37	0.08
COPD	internal	rf	S+T	D+E+Ttfidf	D	E	Ttfidf	517	49	0.79	0.72	0.86	0.37	0.08
COPD	internal	rf	T	D+Tbin	D		Tbin	517	49	0.78	0.7	0.85	0.35	0.08
COPD	internal	rf	S+T	D+E+Tbin	D	E	Tbin	517	49	0.78	0.71	0.86	0.39	0.08
COPD	external	rf	S	D+E	D	E		1749	158	0.77	0.73	0.81	0.31	0.07
COPD	external	rf	T	D+Tce	D		Tce	1749	158	0.75	0.71	0.79	0.25	0.08
COPD	external	rf	S+T	D+E+Tce	D	E	Tce	1749	158	0.76	0.72	0.8	0.3	0.08
COPD	external	rf	T	D+Ttfidf	D		Ttfidf	1749	158	0.74	0.7	0.78	0.24	0.08
COPD	external	rf	S+T	D+E+Ttfidf	D	E	Ttfidf	1749	158	0.77	0.74	0.81	0.27	0.08
COPD	external	rf	T	D+Tbin	D		Tbin	1749	158	0.75	0.71	0.79	0.26	0.08
COPD	external	rf	S+T	D+E+Tbin	D	E	Tbin	1749	158	0.78	0.74	0.82	0.32	0.08
COPD	internal	xgb	S	D+E	D	E		517	49	0.79	0.74	0.84	0.27	0.08
COPD	internal	xgb	T	D+Tce	D		Tce	517	49	0.75	0.67	0.82	0.25	0.08
COPD	internal	xgb	S+T	D+E+Tce	D	E	Tce	517	49	0.65	0.58	0.73	0.16	0.08
COPD	internal	xgb	T	D+Ttfidf	D		Ttfidf	517	49	0.75	0.68	0.82	0.23	0.08
COPD	internal	xgb	S+T	D+E+Ttfidf	D	E	Ttfidf	517	49	0.77	0.7	0.83	0.25	0.08
COPD	internal	xgb	T	D+Tbin	D		Tbin	517	49	0.77	0.71	0.83	0.32	0.08
COPD	internal	xgb	S+T	D+E+Tbin	D	E	Tbin	517	49	0.82	0.76	0.87	0.29	0.08
COPD	external	xgb	S	D+E	D	E		1749	158	0.78	0.75	0.82	0.26	0.07
COPD	external	xgb	T	D+Tce	D		Tce	1749	158	0.73	0.68	0.77	0.21	0.08
COPD	external	xgb	S+T	D+E+Tce	D	E	Tce	1749	158	0.68	0.63	0.72	0.18	0.08
COPD	external	xgb	T	D+Ttfidf	D		Ttfidf	1749	158	0.74	0.7	0.78	0.27	0.07
COPD	external	xgb	S+T	D+E+Ttfidf	D	E	Ttfidf	1749	158	0.75	0.71	0.79	0.26	0.08
COPD	external	xgb	T	D+Tbin	D		Tbin	1749	158	0.78	0.74	0.82	0.31	0.07
COPD	external	xgb	S+T	D+E+Tbin	D	E	Tbin	1749	158	0.8	0.76	0.83	0.3	0.07
EoL	internal	lasso	S	D+E	D	E		8590	373	0.76	0.73	0.78	0.17	0.04
EoL	internal	lasso	T	D+Tce	D		Tce	8590	373	0.73	0.71	0.76	0.17	0.04
EoL	internal	lasso	S+T	D+E+Tce	D	E	Tce	8590	373	0.78	0.75	0.8	0.22	0.04
EoL	internal	lasso	T	D+Ttfidf	D		Ttfidf	8590	373	0.72	0.69	0.75	0.14	0.04
EoL	internal	lasso	S+T	D+E+Ttfidf	D	E	Ttfidf	8590	373	0.76	0.73	0.79	0.18	0.04
EoL	internal	lasso	T	D+Tbin	D		Tbin	8590	373	0.74	0.72	0.77	0.15	0.04
EoL	internal	lasso	S+T	D+E+Tbin	D	E	Tbin	8590	373	0.78	0.75	0.8	0.21	0.04
EoL	external	lasso	S	D+E	D	E		15470	704	0.75	0.73	0.77	0.15	0.04
EoL	external	lasso	T	D+Tce	D		Tce	15470	704	0.72	0.7	0.74	0.14	0.04
EoL	external	lasso	S+T	D+E+Tce	D	E	Tce	15470	704	0.77	0.75	0.78	0.19	0.04
EoL	external	lasso	T	D+Ttfidf	D		Ttfidf	15470	704	0.71	0.69	0.73	0.12	0.04
EoL	external	lasso	S+T	D+E+Ttfidf	D	E	Ttfidf	15470	704	0.75	0.73	0.76	0.15	0.04
EoL	external	lasso	T	D+Tbin	D		Tbin	15470	704	0.73	0.71	0.75	0.14	0.04
EoL	external	lasso	S+T	D+E+Tbin	D	E	Tbin	15470	704	0.77	0.75	0.79	0.18	0.04
EoL	internal	rf	S	D+E	D	E		8590	373	0.73	0.7	0.76	0.16	0.04
EoL	internal	rf	T	D+Tce	D		Tce	8590	373	0.74	0.71	0.76	0.16	0.04
EoL	internal	rf	S+T	D+E+Tce	D	E	Tce	8590	373	0.76	0.73	0.79	0.19	0.04
EoL	internal	rf	T	D+Ttfidf	D		Ttfidf	8590	373	0.74	0.72	0.77	0.14	0.04
EoL	internal	rf	S+T	D+E+Ttfidf	D	E	Ttfidf	8590	373	0.76	0.73	0.78	0.17	0.04
EoL	internal	rf	T	D+Tbin	D		Tbin	8590	373	0.75	0.72	0.77	0.15	0.04
EoL	internal	rf	S+T	D+E+Tbin	D	E	Tbin	8590	373	0.76	0.73	0.79	0.18	0.04
EoL	external	rf	S	D+E	D	E		15470	704	0.74	0.72	0.76	0.14	0.04
EoL	external	rf	T	D+Tce	D		Tce	15470	704	0.72	0.7	0.74	0.13	0.04
EoL	external	rf	S+T	D+E+Tce	D	E	Tce	15470	704	0.76	0.74	0.78	0.16	0.04
EoL	external	rf	T	D+Ttfidf	D		Ttfidf	15470	704	0.72	0.7	0.74	0.12	0.04
EoL	external	rf	S+T	D+E+Ttfidf	D	E	Ttfidf	15470	704	0.75	0.73	0.77	0.15	0.04
EoL	external	rf	T	D+Tbin	D		Tbin	15470	704	0.72	0.7	0.74	0.12	0.04
EoL	external	rf	S+T	D+E+Tbin	D	E	Tbin	15470	704	0.76	0.74	0.78	0.16	0.04
EoL	internal	xgb	S	D+E	D	E		8590	373	0.74	0.71	0.77	0.17	0.04
EoL	internal	xgb	T	D+Tce	D		Tce	8590	373	0.73	0.7	0.76	0.18	0.04
EoL	internal	xgb	S+T	D+E+Tce	D	E	Tce	8590	373	0.77	0.74	0.8	0.22	0.04
EoL	internal	xgb	T	D+Ttfidf	D		Ttfidf	8590	373	0.75	0.72	0.77	0.18	0.04
EoL	internal	xgb	S+T	D+E+Ttfidf	D	E	Ttfidf	8590	373	0.77	0.75	0.8	0.22	0.04
EoL	internal	xgb	T	D+Tbin	D		Tbin	8590	373	0.74	0.71	0.77	0.17	0.04
EoL	internal	xgb	S+T	D+E+Tbin	D	E	Tbin	8590	373	0.77	0.75	0.8	0.23	0.04
EoL	external	xgb	S	D+E	D	E		15470	704	0.74	0.72	0.76	0.14	0.04
EoL	external	xgb	T	D+Tce	D		Tce	15470	704	0.71	0.69	0.73	0.14	0.04
EoL	external	xgb	S+T	D+E+Tce	D	E	Tce	15470	704	0.76	0.74	0.78	0.18	0.04
EoL	external	xgb	T	D+Ttfidf	D		Ttfidf	15470	704	0.73	0.71	0.75	0.15	0.04
EoL	external	xgb	S+T	D+E+Ttfidf	D	E	Ttfidf	15470	704	0.76	0.74	0.78	0.18	0.04
EoL	external	xgb	T	D+Tbin	D		Tbin	15470	704	0.73	0.71	0.75	0.14	0.04
EoL	external	xgb	S+T	D+E+Tbin	D	E	Tbin	15470	704	0.77	0.75	0.79	0.19	0.04
Readmission	internal	lasso	S	D+E	D	E		13685	1446	0.69	0.68	0.71	0.2	0.09
Readmission	internal	lasso	T	D+Tce	D		Tce	13685	1446	0.71	0.7	0.72	0.24	0.09
Readmission	internal	lasso	S+T	D+E+Tce	D	E	Tce	13685	1446	0.71	0.7	0.73	0.24	0.09
Readmission	internal	lasso	T	D+Ttfidf	D		Ttfidf	13685	1446	0.7	0.69	0.72	0.24	0.09
Readmission	internal	lasso	S+T	D+E+Ttfidf	D	E	Ttfidf	13685	1446	0.71	0.69	0.72	0.24	0.09
Readmission	internal	lasso	T	D+Tbin	D		Tbin	13685	1446	0.71	0.7	0.72	0.24	0.09
Readmission	internal	lasso	S+T	D+E+Tbin	D	E	Tbin	13685	1446	0.72	0.7	0.73	0.24	0.09
Readmission	external	lasso	S	D+E	D	E		38633	3997	0.68	0.68	0.69	0.19	0.09
Readmission	external	lasso	T	D+Tce	D		Tce	38633	3997	0.7	0.69	0.71	0.21	0.09
Readmission	external	lasso	S+T	D+E+Tce	D	E	Tce	38633	3997	0.7	0.69	0.71	0.21	0.09
Readmission	external	lasso	T	D+Ttfidf	D		Ttfidf	38633	3997	0.7	0.69	0.7	0.22	0.09
Readmission	external	lasso	S+T	D+E+Ttfidf	D	E	Ttfidf	38633	3997	0.7	0.69	0.71	0.22	0.09
Readmission	external	lasso	T	D+Tbin	D		Tbin	38633	3997	0.7	0.7	0.71	0.21	0.09
Readmission	external	lasso	S+T	D+E+Tbin	D	E	Tbin	38633	3997	0.71	0.7	0.72	0.22	0.09
Readmission	internal	rf	S	D+E	D	E		13685	1446	0.7	0.68	0.71	0.21	0.09
Readmission	internal	rf	T	D+Tce	D		Tce	13685	1446	0.7	0.69	0.72	0.23	0.09
Readmission	internal	rf	S+T	D+E+Tce	D	E	Tce	13685	1446	0.71	0.7	0.73	0.23	0.09
Readmission	internal	rf	T	D+Ttfidf	D		Ttfidf	13685	1446	0.7	0.69	0.72	0.24	0.09
Readmission	internal	rf	S+T	D+E+Ttfidf	D	E	Ttfidf	13685	1446	0.71	0.7	0.73	0.24	0.09
Readmission	internal	rf	T	D+Tbin	D		Tbin	13685	1446	0.71	0.69	0.72	0.24	0.09
Readmission	internal	rf	S+T	D+E+Tbin	D	E	Tbin	13685	1446	0.71	0.7	0.73	0.24	0.09
Readmission	external	rf	S	D+E	D	E		38633	3997	0.68	0.67	0.69	0.19	0.09
Readmission	external	rf	T	D+Tce	D		Tce	38633	3997	0.7	0.69	0.71	0.22	0.09
Readmission	external	rf	S+T	D+E+Tce	D	E	Tce	38633	3997	0.71	0.7	0.71	0.22	0.09
Readmission	external	rf	T	D+Ttfidf	D		Ttfidf	38633	3997	0.7	0.69	0.71	0.22	0.09
Readmission	external	rf	S+T	D+E+Ttfidf	D	E	Ttfidf	38633	3997	0.71	0.7	0.71	0.22	0.09
Readmission	external	rf	T	D+Tbin	D		Tbin	38633	3997	0.7	0.69	0.71	0.22	0.09
Readmission	external	rf	S+T	D+E+Tbin	D	E	Tbin	38633	3997	0.71	0.7	0.71	0.22	0.09
Readmission	internal	xgb	S	D+E	D	E		13685	1446	0.69	0.68	0.7	0.21	0.09
Readmission	internal	xgb	T	D+Tce	D		Tce	13685	1446	0.71	0.69	0.72	0.24	0.09
Readmission	internal	xgb	S+T	D+E+Tce	D	E	Tce	13685	1446	0.69	0.68	0.71	0.23	0.09
Readmission	internal	xgb	T	D+Ttfidf	D		Ttfidf	13685	1446	0.71	0.7	0.72	0.24	0.09
Readmission	internal	xgb	S+T	D+E+Ttfidf	D	E	Ttfidf	13685	1446	0.72	0.71	0.73	0.25	0.09
Readmission	internal	xgb	T	D+Tbin	D		Tbin	13685	1446	0.7	0.69	0.72	0.24	0.09
Readmission	internal	xgb	S+T	D+E+Tbin	D	E	Tbin	13685	1446	0.71	0.7	0.73	0.25	0.09
Readmission	external	xgb	S	D+E	D	E		38633	3997	0.69	0.68	0.69	0.2	0.09
Readmission	external	xgb	T	D+Tce	D		Tce	38633	3997	0.7	0.7	0.71	0.22	0.09
Readmission	external	xgb	S+T	D+E+Tce	D	E	Tce	38633	3997	0.7	0.69	0.71	0.21	0.09
Readmission	external	xgb	T	D+Ttfidf	D		Ttfidf	38633	3997	0.71	0.7	0.71	0.22	0.09
Readmission	external	xgb	S+T	D+E+Ttfidf	D	E	Ttfidf	38633	3997	0.71	0.7	0.72	0.22	0.09
Readmission	external	xgb	T	D+Tbin	D		Tbin	38633	3997	0.7	0.69	0.71	0.21	0.09
Readmission	external	xgb	S+T	D+E+Tbin	D	E	Tbin	38633	3997	0.71	0.7	0.72	0.22	0.09
