# Supplementary material for: The added value of text from Dutch general practitioner notes in predictive modeling
Source: J Am Med Inform Assoc. 2023 Aug 16;30(12):1973–84. doi: 10.1093/jamia/ocad160 (PMC10654855; doi:10.1093/jamia/ocad160)
Supplement: ocad160_Supplementary_Data [file ocad160_supplementary_data.zip › ocad160_Supplementary_Data/PlpUnstructuredData_supplement_FeatureImportance.csv]

task	mlmethod	featureSet	comb	Nr	covariateName	covariateValue	conceptIdOMOP
Asthma	lasso	S	D+E	1	drug_era group during day -365 through 0 days relative to index: CORTICOSTEROIDS FOR SYSTEMIC USE, PLAIN	0.458	21602723
Asthma	lasso	S	D+E	2	index year: 2015	-0.22	NA
Asthma	lasso	S	D+E	3	drug_era group during day -365 through 0 days relative to index: betamethasone	0.21	920458
Asthma	lasso	S	D+E	4	drug_era group during day -365 through 0 days relative to index: CORTICOSTEROIDS FOR SYSTEMIC USE	0.209	21602722
Asthma	lasso	S	D+E	5	drug_era group during day -365 through 0 days relative to index: ANTIINFLAMMATORY AND ANTIRHEUMATIC PRODUCTS, NON-STEROIDS	0.165	21603933
Asthma	lasso	S	D+E	6	drug_era group during day -365 through 0 days relative to index: triamcinolone	0.125	903963
Asthma	lasso	S	D+E	7	drug_era group during day -365 through 0 days relative to index: Adrenergics in combination with corticosteroids or other drugs, excl. anticholinergics	-0.122	21603274
Asthma	lasso	S	D+E	8	measurement during day -365 through 0 days relative to index: Blood pressure panel	-0.116	3031203
Asthma	lasso	S	D+E	9	measurement during day -365 through 0 days relative to index: FEV1 --post bronchodilation	-0.111	3023550
Asthma	lasso	S	D+E	10	index year: 2016	0.108	NA
Asthma	lasso	S+T	D+E+Tbin	1	drug_era group during day -365 through 0 days relative to index: CORTICOSTEROIDS FOR SYSTEMIC USE, PLAIN	0.491	21602723
Asthma	lasso	S+T	D+E+Tbin	2	drug_era group during day -365 through 0 days relative to index: CORTICOSTEROIDS FOR SYSTEMIC USE	0.278	21602722
Asthma	lasso	S+T	D+E+Tbin	3	drug_era group during day -365 through 0 days relative to index: ANTIINFLAMMATORY AND ANTIRHEUMATIC PRODUCTS, NON-STEROIDS	0.193	21603933
Asthma	lasso	S+T	D+E+Tbin	4	index year: 2015	-0.149	NA
Asthma	lasso	S+T	D+E+Tbin	5	drug_era group during day -365 through 0 days relative to index: Corticosteroids, moderately potent, combinations with antiseptics	0.101	21602147
Asthma	lasso	S+T	D+E+Tbin	6	index year: 2016	0.088	NA
Asthma	lasso	S+T	D+E+Tbin	7	drug_era group during day -365 through 0 days relative to index: GENITO URINARY SYSTEM AND SEX HORMONES	0.083	21602359
Asthma	lasso	S+T	D+E+Tbin	8	CHADS2VASc	0.082	NA
Asthma	lasso	S+T	D+E+Tbin	9	drug_era group during day -365 through 0 days relative to index: DRUGS FOR PEPTIC ULCER AND GASTRO-OESOPHAGEAL REFLUX DISEASE (GORD)	0.081	21600080
Asthma	lasso	S+T	D+E+Tbin	10	drug_era group during day -365 through 0 days relative to index: ANTIINFECTIVES FOR SYSTEMIC USE	0.08	21602795
Asthma	lasso	S+T	D+E+Tce	1	drug_era group during day -365 through 0 days relative to index: CORTICOSTEROIDS FOR SYSTEMIC USE, PLAIN	0.483	21602723
Asthma	lasso	S+T	D+E+Tce	2	drug_era group during day -365 through 0 days relative to index: CORTICOSTEROIDS FOR SYSTEMIC USE	0.221	21602722
Asthma	lasso	S+T	D+E+Tce	3	index year: 2015	-0.197	NA
Asthma	lasso	S+T	D+E+Tce	4	drug_era group during day -365 through 0 days relative to index: ANTIINFLAMMATORY AND ANTIRHEUMATIC PRODUCTS, NON-STEROIDS	0.174	21603933
Asthma	lasso	S+T	D+E+Tce	5	drug_era group during day -365 through 0 days relative to index: betamethasone	0.164	920458
Asthma	lasso	S+T	D+E+Tce	6	Note_nlp Condition during day -365 through 0 days relative to index: Tired	0.145	4074624
Asthma	lasso	S+T	D+E+Tce	7	Note_nlp Meas Value during day -365 through 0 days relative to index: Altered	0.142	4079377
Asthma	lasso	S+T	D+E+Tce	8	drug_era group during day -365 through 0 days relative to index: Corticosteroids and mydriatics in combination	0.124	21603633
Asthma	lasso	S+T	D+E+Tce	9	index year: 2016	0.109	NA
Asthma	lasso	S+T	D+E+Tce	10	Note_nlp Spec Anatomic Site during day -365 through 0 days relative to index: Ear structure	0.109	4037611
Asthma	lasso	S+T	D+E+Ttfidf	1	drug_era group during day -365 through 0 days relative to index: CORTICOSTEROIDS FOR SYSTEMIC USE	0.425	21602722
Asthma	lasso	S+T	D+E+Ttfidf	2	drug_era group during day -365 through 0 days relative to index: CORTICOSTEROIDS FOR SYSTEMIC USE, PLAIN	0.401	21602723
Asthma	lasso	S+T	D+E+Ttfidf	3	drug_era group during day -365 through 0 days relative to index: ANTIINFLAMMATORY AND ANTIRHEUMATIC PRODUCTS, NON-STEROIDS	0.174	21603933
Asthma	lasso	S+T	D+E+Ttfidf	4	index year: 2015	-0.12	NA
Asthma	lasso	S+T	D+E+Ttfidf	5	drug_era group during day -365 through 0 days relative to index: DRUGS FOR PEPTIC ULCER AND GASTRO-OESOPHAGEAL REFLUX DISEASE (GORD)	0.084	21600080
Asthma	lasso	S+T	D+E+Ttfidf	6	CHADS2VASc	0.083	NA
Asthma	lasso	S+T	D+E+Ttfidf	7	drug_era group during day -365 through 0 days relative to index: CARDIOVASCULAR SYSTEM	0.079	21601237
Asthma	lasso	S+T	D+E+Ttfidf	8	BoW_tfidf (-365 to 0 days) : oor	0.076	NA
Asthma	lasso	S+T	D+E+Ttfidf	9	drug_era group during day -365 through 0 days relative to index: ANTIINFECTIVES FOR SYSTEMIC USE	0.069	21602795
Asthma	lasso	S+T	D+E+Ttfidf	10	index year: 2016	0.067	NA
Asthma	lasso	T	D+Tbin	1	BoW_bin (-365 to 0 days) : prednison	0.413	NA
Asthma	lasso	T	D+Tbin	2	BoW_bin (-365 to 0 days) : eczeem	0.358	NA
Asthma	lasso	T	D+Tbin	3	BoW_bin (-365 to 0 days) : prednisolon	0.287	NA
Asthma	lasso	T	D+Tbin	4	BoW_bin (-365 to 0 days) : oor	0.263	NA
Asthma	lasso	T	D+Tbin	5	BoW_bin (-365 to 0 days) : kenacort	0.194	NA
Asthma	lasso	T	D+Tbin	6	BoW_bin (-365 to 0 days) : onveranderd	0.176	NA
Asthma	lasso	T	D+Tbin	7	BoW_bin (-365 to 0 days) : plekjes	0.168	NA
Asthma	lasso	T	D+Tbin	8	BoW_bin (-365 to 0 days) : longfunctie	-0.146	NA
Asthma	lasso	T	D+Tbin	9	BoW_bin (-365 to 0 days) : hyperreactiviteit	-0.142	NA
Asthma	lasso	T	D+Tbin	10	BoW_bin (-365 to 0 days) : tijdens	-0.137	NA
Asthma	lasso	T	D+Tce	1	Note_nlp Drug during day -365 through 0 days relative to index: prednisone	0.522	1551099
Asthma	lasso	T	D+Tce	2	Note_nlp Drug during day -365 through 0 days relative to index: prednisolone	0.426	1550557
Asthma	lasso	T	D+Tce	3	Note_nlp Condition during day -365 through 0 days relative to index: Eczema	0.379	133835
Asthma	lasso	T	D+Tce	4	Note_nlp Spec Anatomic Site during day -365 through 0 days relative to index: Ear structure	0.251	4037611
Asthma	lasso	T	D+Tce	5	Note_nlp Condition during day -365 through 0 days relative to index: Itching	0.221	4302654
Asthma	lasso	T	D+Tce	6	Note_nlp Meas Value during day -365 through 0 days relative to index: Altered	0.182	4079377
Asthma	lasso	T	D+Tce	7	Note_nlp Observation during day -365 through 0 days relative to index: Pulmonary function	-0.168	4023991
Asthma	lasso	T	D+Tce	8	age group: 20 - 24	-0.163	NA
Asthma	lasso	T	D+Tce	9	Note_nlp Visit during day -365 through 0 days relative to index: Pharmacy	0.16	4131032
Asthma	lasso	T	D+Tce	10	Note_nlp Relationship during day -365 through 0 days relative to index: Father	-0.157	4283070
Asthma	lasso	T	D+Ttfidf	1	BoW_tfidf (-365 to 0 days) : eczeem	0.14	NA
Asthma	lasso	T	D+Ttfidf	2	BoW_tfidf (-365 to 0 days) : jeuk	0.139	NA
Asthma	lasso	T	D+Ttfidf	3	BoW_tfidf (-365 to 0 days) : oor	0.133	NA
Asthma	lasso	T	D+Ttfidf	4	BoW_tfidf (-365 to 0 days) : prednison	0.124	NA
Asthma	lasso	T	D+Ttfidf	5	BoW_tfidf (-365 to 0 days) : kenacort	0.122	NA
Asthma	lasso	T	D+Ttfidf	6	BoW_tfidf (-365 to 0 days) : weer	0.091	NA
Asthma	lasso	T	D+Ttfidf	7	BoW_tfidf (-365 to 0 days) : kuur	0.089	NA
Asthma	lasso	T	D+Ttfidf	8	BoW_tfidf (-365 to 0 days) : prednisolon	0.087	NA
Asthma	lasso	T	D+Ttfidf	9	BoW_tfidf (-365 to 0 days) : longfunctie	-0.066	NA
Asthma	lasso	T	D+Ttfidf	10	BoW_tfidf (-365 to 0 days) : onveranderd	0.063	NA
Asthma	rf	S	D+E	1	drug_era group during day -365 through 0 days relative to index: VASOPROTECTIVES	0.012	21601605
Asthma	rf	S	D+E	2	drug_era group during day -365 through 0 days relative to index: SYSTEMIC HORMONAL PREPARATIONS, EXCL. SEX HORMONES AND INSULINS	0.011	21602681
Asthma	rf	S	D+E	3	drug_era group during day -365 through 0 days relative to index: Glucocorticoids	0.01	21602728
Asthma	rf	S	D+E	4	drug_era group during day -365 through 0 days relative to index: Corticosteroids	0.01	21601607
Asthma	rf	S	D+E	5	drug_era group during day -365 through 0 days relative to index: Corticosteroids for local oral treatment	0.01	21600033
Asthma	rf	S	D+E	6	drug_era group during day -365 through 0 days relative to index: CORTICOSTEROIDS FOR SYSTEMIC USE	0.01	21602722
Asthma	rf	S	D+E	7	drug_era group during day -365 through 0 days relative to index: Corticosteroids, plain	0.008	21603617
Asthma	rf	S	D+E	8	drug_era group during day -365 through 0 days relative to index: CORTICOSTEROIDS FOR SYSTEMIC USE, PLAIN	0.008	21602723
Asthma	rf	S	D+E	9	drug_era group during day -365 through 0 days relative to index: ANTIINFLAMMATORY AGENTS	0.007	21603616
Asthma	rf	S	D+E	10	drug_era group during day -365 through 0 days relative to index: CORTICOSTEROIDS, COMBINATIONS WITH ANTISEPTICS	0.007	21602143
Asthma	rf	S+T	D+E+Tbin	1	drug_era group during day -365 through 0 days relative to index: SYSTEMIC HORMONAL PREPARATIONS, EXCL. SEX HORMONES AND INSULINS	0.015	21602681
Asthma	rf	S+T	D+E+Tbin	2	drug_era group during day -365 through 0 days relative to index: Corticosteroids, plain	0.012	21603617
Asthma	rf	S+T	D+E+Tbin	3	drug_era group during day -365 through 0 days relative to index: Corticosteroids for local oral treatment	0.011	21600033
Asthma	rf	S+T	D+E+Tbin	4	drug_era group during day -365 through 0 days relative to index: ANTIINFLAMMATORY AGENTS	0.011	21603616
Asthma	rf	S+T	D+E+Tbin	5	drug_era group during day -365 through 0 days relative to index: Glucocorticoids	0.01	21602728
Asthma	rf	S+T	D+E+Tbin	6	drug_era group during day -365 through 0 days relative to index: STOMATOLOGICAL PREPARATIONS	0.01	21600002
Asthma	rf	S+T	D+E+Tbin	7	drug_era group during day -365 through 0 days relative to index: CORTICOSTEROIDS FOR SYSTEMIC USE, PLAIN	0.009	21602723
Asthma	rf	S+T	D+E+Tbin	8	drug_era group during day -365 through 0 days relative to index: AGENTS FOR TREATMENT OF HEMORRHOIDS AND ANAL FISSURES FOR TOPICAL USE	0.007	21601606
Asthma	rf	S+T	D+E+Tbin	9	drug_era group during day -365 through 0 days relative to index: CORTICOSTEROIDS, COMBINATIONS WITH ANTISEPTICS	0.007	21602143
Asthma	rf	S+T	D+E+Tbin	10	drug_era group during day -365 through 0 days relative to index: Corticosteroids, moderately potent, combinations with antibiotics	0.007	21602163
Asthma	rf	S+T	D+E+Tce	1	drug_era group during day -365 through 0 days relative to index: CORTICOSTEROIDS FOR SYSTEMIC USE, PLAIN	0.007	21602723
Asthma	rf	S+T	D+E+Tce	2	drug_era group during day -365 through 0 days relative to index: Glucocorticoids	0.006	21602728
Asthma	rf	S+T	D+E+Tce	3	drug_era group during day -365 through 0 days relative to index: SYSTEMIC HORMONAL PREPARATIONS, EXCL. SEX HORMONES AND INSULINS	0.006	21602681
Asthma	rf	S+T	D+E+Tce	4	drug_era group during day -365 through 0 days relative to index: CORTICOSTEROIDS FOR SYSTEMIC USE	0.005	21602722
Asthma	rf	S+T	D+E+Tce	5	drug_era group during day -365 through 0 days relative to index: Corticosteroids, plain	0.004	21603617
Asthma	rf	S+T	D+E+Tce	6	drug_era group during day -365 through 0 days relative to index: Corticosteroids	0.004	21601607
Asthma	rf	S+T	D+E+Tce	7	drug_era group during day -365 through 0 days relative to index: Corticosteroids for local oral treatment	0.004	21600033
Asthma	rf	S+T	D+E+Tce	8	drug_era group during day -365 through 0 days relative to index: Corticosteroids	0.004	21605165
Asthma	rf	S+T	D+E+Tce	9	drug_era group during day -365 through 0 days relative to index: STOMATOLOGICAL PREPARATIONS	0.004	21600002
Asthma	rf	S+T	D+E+Tce	10	drug_era group during day -365 through 0 days relative to index: ANTIINFLAMMATORY AGENTS	0.004	21603616
Asthma	rf	S+T	D+E+Ttfidf	1	drug_era group during day -365 through 0 days relative to index: Glucocorticoids	0.01	21602728
Asthma	rf	S+T	D+E+Ttfidf	2	drug_era group during day -365 through 0 days relative to index: Corticosteroids, plain	0.01	21603617
Asthma	rf	S+T	D+E+Ttfidf	3	drug_era group during day -365 through 0 days relative to index: VASOPROTECTIVES	0.009	21601605
Asthma	rf	S+T	D+E+Ttfidf	4	drug_era group during day -365 through 0 days relative to index: CORTICOSTEROIDS FOR SYSTEMIC USE	0.008	21602722
Asthma	rf	S+T	D+E+Ttfidf	5	drug_era group during day -365 through 0 days relative to index: Corticosteroids and mydriatics in combination	0.008	21603633
Asthma	rf	S+T	D+E+Ttfidf	6	drug_era group during day -365 through 0 days relative to index: CORTICOSTEROIDS FOR SYSTEMIC USE, PLAIN	0.007	21602723
Asthma	rf	S+T	D+E+Ttfidf	7	drug_era group during day -365 through 0 days relative to index: Corticosteroids	0.007	21601607
Asthma	rf	S+T	D+E+Ttfidf	8	drug_era group during day -365 through 0 days relative to index: SYSTEMIC HORMONAL PREPARATIONS, EXCL. SEX HORMONES AND INSULINS	0.007	21602681
Asthma	rf	S+T	D+E+Ttfidf	9	drug_era group during day -365 through 0 days relative to index: CORTICOSTEROIDS, COMBINATIONS WITH ANTISEPTICS	0.007	21602143
Asthma	rf	S+T	D+E+Ttfidf	10	drug_era group during day -365 through 0 days relative to index: ANTIINFLAMMATORY AGENTS	0.006	21603616
Asthma	rf	T	D+Tbin	1	BoW_bin (-365 to 0 days) : prednison	0.003	NA
Asthma	rf	T	D+Tbin	2	BoW_bin (-365 to 0 days) : kuur	0.002	NA
Asthma	rf	T	D+Tbin	3	BoW_bin (-365 to 0 days) : eczeem	0.002	NA
Asthma	rf	T	D+Tbin	4	BoW_bin (-365 to 0 days) : onder	0.002	NA
Asthma	rf	T	D+Tbin	5	BoW_bin (-365 to 0 days) : oor	0.002	NA
Asthma	rf	T	D+Tbin	6	BoW_bin (-365 to 0 days) : pijn	0.001	NA
Asthma	rf	T	D+Tbin	7	BoW_bin (-365 to 0 days) : veel	0.001	NA
Asthma	rf	T	D+Tbin	8	BoW_bin (-365 to 0 days) : re	0.001	NA
Asthma	rf	T	D+Tbin	9	BoW_bin (-365 to 0 days) : jeuk	0.001	NA
Asthma	rf	T	D+Tbin	10	BoW_bin (-365 to 0 days) : mg	0.001	NA
Asthma	rf	T	D+Tce	1	Note_nlp Drug during day -365 through 0 days relative to index: prednisone	0.006	1551099
Asthma	rf	T	D+Tce	2	Note_nlp Condition during day -365 through 0 days relative to index: Pain	0.004	4329041
Asthma	rf	T	D+Tce	3	Note_nlp Condition during day -365 through 0 days relative to index: Itching	0.004	4302654
Asthma	rf	T	D+Tce	4	Note_nlp Observation during day -365 through 0 days relative to index: Right	0.004	4080761
Asthma	rf	T	D+Tce	5	Note_nlp Observation during day -365 through 0 days relative to index: Attention - action	0.004	4236072
Asthma	rf	T	D+Tce	6	Note_nlp Meas Value during day -365 through 0 days relative to index: Altered	0.003	4079377
Asthma	rf	T	D+Tce	7	Note_nlp Visit during day -365 through 0 days relative to index: Pharmacy	0.003	4131032
Asthma	rf	T	D+Tce	8	Note_nlp Drug during day -30 through 0 days relative to index: prednisone	0.003	1551099
Asthma	rf	T	D+Tce	9	Note_nlp Meas Value during day -365 through 0 days relative to index: Inconclusive	0.003	4169782
Asthma	rf	T	D+Tce	10	Note_nlp Condition during day -365 through 0 days relative to index: Eczema	0.003	133835
Asthma	rf	T	D+Ttfidf	1	BoW_tfidf (-365 to 0 days) : prednison	0.004	NA
Asthma	rf	T	D+Ttfidf	2	BoW_tfidf (-365 to 0 days) : pijn	0.003	NA
Asthma	rf	T	D+Ttfidf	3	BoW_tfidf (-365 to 0 days) : onder	0.003	NA
Asthma	rf	T	D+Ttfidf	4	BoW_tfidf (-365 to 0 days) : eczeem	0.002	NA
Asthma	rf	T	D+Ttfidf	5	BoW_tfidf (-365 to 0 days) : naar	0.002	NA
Asthma	rf	T	D+Ttfidf	6	BoW_tfidf (-365 to 0 days) : is	0.002	NA
Asthma	rf	T	D+Ttfidf	7	BoW_tfidf (-365 to 0 days) : nog	0.002	NA
Asthma	rf	T	D+Ttfidf	8	BoW_tfidf (-365 to 0 days) : kuur	0.002	NA
Asthma	rf	T	D+Ttfidf	9	BoW_tfidf (-365 to 0 days) : na	0.002	NA
Asthma	rf	T	D+Ttfidf	10	BoW_tfidf (-365 to 0 days) : veel	0.002	NA
Asthma	xgb	S	D+E	1	drug_era group during day -365 through 0 days relative to index: CORTICOSTEROIDS FOR SYSTEMIC USE, PLAIN	0.263	21602723
Asthma	xgb	S	D+E	2	drug_era group during day -365 through 0 days relative to index: CORTICOSTEROIDS FOR SYSTEMIC USE	0.115	21602722
Asthma	xgb	S	D+E	3	drug_era group during day -365 through 0 days relative to index: DRUGS FOR PEPTIC ULCER AND GASTRO-OESOPHAGEAL REFLUX DISEASE (GORD)	0.038	21600080
Asthma	xgb	S	D+E	4	CHADS2VASc	0.028	NA
Asthma	xgb	S	D+E	5	drug_era group during day -365 through 0 days relative to index: VASOPROTECTIVES	0.026	21601605
Asthma	xgb	S	D+E	6	drug_era group during day -365 through 0 days relative to index: ANTIINFLAMMATORY AND ANTIRHEUMATIC PRODUCTS, NON-STEROIDS	0.025	21603933
Asthma	xgb	S	D+E	7	index year: 2015	0.018	NA
Asthma	xgb	S	D+E	8	drug_era group during day -365 through 0 days relative to index: OTHER GYNECOLOGICALS	0.012	21602452
Asthma	xgb	S	D+E	9	Charlson index - Romano adaptation	0.011	NA
Asthma	xgb	S	D+E	10	Diabetes Comorbidity Severity Index (DCSI)	0.011	NA
Asthma	xgb	S+T	D+E+Tbin	1	drug_era group during day -365 through 0 days relative to index: CORTICOSTEROIDS FOR SYSTEMIC USE, PLAIN	0.147	21602723
Asthma	xgb	S+T	D+E+Tbin	2	drug_era group during day -365 through 0 days relative to index: CORTICOSTEROIDS FOR SYSTEMIC USE	0.089	21602722
Asthma	xgb	S+T	D+E+Tbin	3	drug_era group during day -365 through 0 days relative to index: DRUGS FOR PEPTIC ULCER AND GASTRO-OESOPHAGEAL REFLUX DISEASE (GORD)	0.019	21600080
Asthma	xgb	S+T	D+E+Tbin	4	CHADS2VASc	0.018	NA
Asthma	xgb	S+T	D+E+Tbin	5	drug_era group during day -365 through 0 days relative to index: ANTIINFLAMMATORY AND ANTIRHEUMATIC PRODUCTS, NON-STEROIDS	0.011	21603933
Asthma	xgb	S+T	D+E+Tbin	6	index year: 2015	0.01	NA
Asthma	xgb	S+T	D+E+Tbin	7	drug_era group during day -365 through 0 days relative to index: VASOPROTECTIVES	0.008	21601605
Asthma	xgb	S+T	D+E+Tbin	8	index year: 2016	0.007	NA
Asthma	xgb	S+T	D+E+Tbin	9	BoW_bin (-365 to 0 days) : onveranderd	0.006	NA
Asthma	xgb	S+T	D+E+Tbin	10	drug_era group during day -365 through 0 days relative to index: OTHER GYNECOLOGICALS	0.005	21602452
Asthma	xgb	S+T	D+E+Tce	1	drug_era group during day -365 through 0 days relative to index: CORTICOSTEROIDS FOR SYSTEMIC USE, PLAIN	0.194	21602723
Asthma	xgb	S+T	D+E+Tce	2	drug_era group during day -365 through 0 days relative to index: CORTICOSTEROIDS FOR SYSTEMIC USE	0.116	21602722
Asthma	xgb	S+T	D+E+Tce	3	drug_era group during day -365 through 0 days relative to index: DRUGS FOR PEPTIC ULCER AND GASTRO-OESOPHAGEAL REFLUX DISEASE (GORD)	0.035	21600080
Asthma	xgb	S+T	D+E+Tce	4	drug_era group during day -365 through 0 days relative to index: ANTIINFLAMMATORY AND ANTIRHEUMATIC PRODUCTS, NON-STEROIDS	0.018	21603933
Asthma	xgb	S+T	D+E+Tce	5	CHADS2VASc	0.014	NA
Asthma	xgb	S+T	D+E+Tce	6	Note_nlp Condition during day -365 through 0 days relative to index: Tired	0.012	4074624
Asthma	xgb	S+T	D+E+Tce	7	Charlson index - Romano adaptation	0.012	NA
Asthma	xgb	S+T	D+E+Tce	8	index year: 2015	0.012	NA
Asthma	xgb	S+T	D+E+Tce	9	drug_era group during day -365 through 0 days relative to index: OTHER GYNECOLOGICALS	0.011	21602452
Asthma	xgb	S+T	D+E+Tce	10	drug_era group during day -365 through 0 days relative to index: Corticosteroids, moderately potent, combinations with antibiotics	0.011	21602163
Asthma	xgb	S+T	D+E+Ttfidf	1	drug_era group during day -365 through 0 days relative to index: CORTICOSTEROIDS FOR SYSTEMIC USE, PLAIN	0.198	21602723
Asthma	xgb	S+T	D+E+Ttfidf	2	drug_era group during day -365 through 0 days relative to index: CORTICOSTEROIDS FOR SYSTEMIC USE	0.132	21602722
Asthma	xgb	S+T	D+E+Ttfidf	3	drug_era group during day -365 through 0 days relative to index: DRUGS FOR PEPTIC ULCER AND GASTRO-OESOPHAGEAL REFLUX DISEASE (GORD)	0.025	21600080
Asthma	xgb	S+T	D+E+Ttfidf	4	CHADS2VASc	0.017	NA
Asthma	xgb	S+T	D+E+Ttfidf	5	drug_era group during day -365 through 0 days relative to index: CARDIOVASCULAR SYSTEM	0.012	21601237
Asthma	xgb	S+T	D+E+Ttfidf	6	drug_era group during day -365 through 0 days relative to index: Analgesics and anesthetics	0.012	21605181
Asthma	xgb	S+T	D+E+Ttfidf	7	drug_era group during day -365 through 0 days relative to index: ANTIINFLAMMATORY AND ANTIRHEUMATIC PRODUCTS, NON-STEROIDS	0.012	21603933
Asthma	xgb	S+T	D+E+Ttfidf	8	drug_era group during day -365 through 0 days relative to index: VASOPROTECTIVES	0.011	21601605
Asthma	xgb	S+T	D+E+Ttfidf	9	index year: 2015	0.009	NA
Asthma	xgb	S+T	D+E+Ttfidf	10	BoW_tfidf (-365 to 0 days) : onveranderd	0.008	NA
Asthma	xgb	T	D+Tbin	1	BoW_bin (-365 to 0 days) : prednison	0.065	NA
Asthma	xgb	T	D+Tbin	2	BoW_bin (-365 to 0 days) : mg	0.032	NA
Asthma	xgb	T	D+Tbin	3	BoW_bin (-365 to 0 days) : kuur	0.031	NA
Asthma	xgb	T	D+Tbin	4	BoW_bin (-365 to 0 days) : onder	0.03	NA
Asthma	xgb	T	D+Tbin	5	BoW_bin (-365 to 0 days) : eczeem	0.028	NA
Asthma	xgb	T	D+Tbin	6	BoW_bin (-365 to 0 days) : oor	0.028	NA
Asthma	xgb	T	D+Tbin	7	BoW_bin (-365 to 0 days) : prednisolon	0.02	NA
Asthma	xgb	T	D+Tbin	8	BoW_bin (-365 to 0 days) : daktacort	0.018	NA
Asthma	xgb	T	D+Tbin	9	BoW_bin (-365 to 0 days) : kenacort	0.018	NA
Asthma	xgb	T	D+Tbin	10	BoW_bin (-365 to 0 days) : jeuk	0.017	NA
Asthma	xgb	T	D+Tce	1	Note_nlp Drug during day -365 through 0 days relative to index: prednisone	0.074	1551099
Asthma	xgb	T	D+Tce	2	Note_nlp Condition during day -365 through 0 days relative to index: Pain	0.045	4329041
Asthma	xgb	T	D+Tce	3	Note_nlp Condition during day -365 through 0 days relative to index: Itching	0.03	4302654
Asthma	xgb	T	D+Tce	4	Note_nlp Condition during day -365 through 0 days relative to index: Eczema	0.027	133835
Asthma	xgb	T	D+Tce	5	Note_nlp Drug during day -365 through 0 days relative to index: prednisolone	0.024	1550557
Asthma	xgb	T	D+Tce	6	Note_nlp Meas Value during day -365 through 0 days relative to index: Altered	0.023	4079377
Asthma	xgb	T	D+Tce	7	Note_nlp Observation during day -365 through 0 days relative to index: Right	0.021	4080761
Asthma	xgb	T	D+Tce	8	Note_nlp Observation during day -365 through 0 days relative to index: Drug prescription	0.019	4080983
Asthma	xgb	T	D+Tce	9	Note_nlp Meas Value during day -365 through 0 days relative to index: Inconclusive	0.017	4169782
Asthma	xgb	T	D+Tce	10	Note_nlp Spec Anatomic Site during day -365 through 0 days relative to index: Ear structure	0.016	4037611
Asthma	xgb	T	D+Ttfidf	1	BoW_tfidf (-365 to 0 days) : pijn	0.04	NA
Asthma	xgb	T	D+Ttfidf	2	BoW_tfidf (-365 to 0 days) : prednison	0.035	NA
Asthma	xgb	T	D+Ttfidf	3	BoW_tfidf (-365 to 0 days) : eczeem	0.021	NA
Asthma	xgb	T	D+Ttfidf	4	BoW_tfidf (-365 to 0 days) : prednisolon	0.019	NA
Asthma	xgb	T	D+Ttfidf	5	BoW_tfidf (-365 to 0 days) : oor	0.016	NA
Asthma	xgb	T	D+Ttfidf	6	BoW_tfidf (-365 to 0 days) : weer	0.015	NA
Asthma	xgb	T	D+Ttfidf	7	BoW_tfidf (-365 to 0 days) : plekjes	0.014	NA
Asthma	xgb	T	D+Ttfidf	8	BoW_tfidf (-365 to 0 days) : kenacort	0.014	NA
Asthma	xgb	T	D+Ttfidf	9	BoW_tfidf (-365 to 0 days) : jeuk	0.013	NA
Asthma	xgb	T	D+Ttfidf	10	BoW_tfidf (-365 to 0 days) : kuur	0.012	NA
COPD	lasso	S	D+E	1	observation during day -30 through 0 days relative to index: Smoking status [FTND]	-0.344	40766362
COPD	lasso	S	D+E	2	condition_era group during day -365 through 0 days relative to index: Pain finding at anatomical site	-0.34	4132926
COPD	lasso	S	D+E	3	gender = FEMALE	-0.281	NA
COPD	lasso	S	D+E	4	drug_era group during day 0 through 0 days relative to index: ANTIINFLAMMATORY AND ANTIRHEUMATIC PRODUCTS, NON-STEROIDS	0.264	21603933
COPD	lasso	S	D+E	5	measurement above normal range during day -365 through 0 days relative to index: Systolic blood pressure	-0.222	30042493
COPD	lasso	S	D+E	6	drug_era group during day 0 through 0 days relative to index: Sulfonamides and potassium in combination	0.216	21601522
COPD	lasso	S	D+E	7	CHADS2VASc	0.212	NA
COPD	lasso	S	D+E	8	Charlson index - Romano adaptation	0.211	NA
COPD	lasso	S	D+E	9	drug_era group during day -365 through 0 days relative to index: Sulfonamides and potassium in combination	0.18	21601522
COPD	lasso	S	D+E	10	drug_era group during day -365 through 0 days relative to index: DRUGS FOR CONSTIPATION	0.174	21600531
COPD	lasso	S+T	D+E+Tbin	1	BoW_bin (-30 to 0 days) : onderzoek	0.702	NA
COPD	lasso	S+T	D+E+Tbin	2	BoW_bin (-365 to 0 days) : keer	-0.643	NA
COPD	lasso	S+T	D+E+Tbin	3	BoW_bin (-365 to 0 days) : visite	0.634	NA
COPD	lasso	S+T	D+E+Tbin	4	observation during day -30 through 0 days relative to index: Smoking status [FTND]	-0.359	40766362
COPD	lasso	S+T	D+E+Tbin	5	BoW_bin (-365 to 0 days) : astma	-0.339	NA
COPD	lasso	S+T	D+E+Tbin	6	BoW_bin (-365 to 0 days) : dochter	0.33	NA
COPD	lasso	S+T	D+E+Tbin	7	condition_era group during day -365 through 0 days relative to index: Pain finding at anatomical site	-0.316	4132926
COPD	lasso	S+T	D+E+Tbin	8	BoW_bin (-365 to 0 days) : eet	0.282	NA
COPD	lasso	S+T	D+E+Tbin	9	drug_era group during day -365 through 0 days relative to index: Sulfonamides and potassium in combination	0.27	21601522
COPD	lasso	S+T	D+E+Tbin	10	BoW_bin (-365 to 0 days) : kuur	0.26	NA
COPD	lasso	S+T	D+E+Tce	1	Note_nlp Observation during day -365 through 0 days relative to index: Times	-0.68	4168506
COPD	lasso	S+T	D+E+Tce	2	Note_nlp Condition during day -365 through 0 days relative to index: Asthma	-0.575	317009
COPD	lasso	S+T	D+E+Tce	3	Note_nlp Observation during day -365 through 0 days relative to index: Home visit	0.574	4259432
COPD	lasso	S+T	D+E+Tce	4	Note_nlp Observation during day -30 through 0 days relative to index: Examination - action	0.402	4201409
COPD	lasso	S+T	D+E+Tce	5	observation during day -30 through 0 days relative to index: Smoking status [FTND]	-0.376	40766362
COPD	lasso	S+T	D+E+Tce	6	Note_nlp Observation during day -365 through 0 days relative to index: Does eat	0.373	4121069
COPD	lasso	S+T	D+E+Tce	7	gender = FEMALE	-0.332	NA
COPD	lasso	S+T	D+E+Tce	8	condition_era group during day -365 through 0 days relative to index: Pain finding at anatomical site	-0.3	4132926
COPD	lasso	S+T	D+E+Tce	9	Note_nlp Observation during day -30 through 0 days relative to index: Other	0.296	9177
COPD	lasso	S+T	D+E+Tce	10	Note_nlp Observation during day -30 through 0 days relative to index: Home visit	0.277	4259432
COPD	lasso	S+T	D+E+Ttfidf	1	BoW_tfidf (-30 to 0 days) : onderzoek	0.279	NA
COPD	lasso	S+T	D+E+Ttfidf	2	Charlson index - Romano adaptation	0.205	NA
COPD	lasso	S+T	D+E+Ttfidf	3	BoW_tfidf (-30 to 0 days) : visite	0.203	NA
COPD	lasso	S+T	D+E+Ttfidf	4	BoW_tfidf (-365 to 0 days) : visite	0.2	NA
COPD	lasso	S+T	D+E+Ttfidf	5	BoW_tfidf (-365 to 0 days) : astma	-0.185	NA
COPD	lasso	S+T	D+E+Ttfidf	6	CHADS2VASc	0.144	NA
COPD	lasso	S+T	D+E+Ttfidf	7	BoW_tfidf (-365 to 0 days) : catheter	0.133	NA
COPD	lasso	S+T	D+E+Ttfidf	8	BoW_tfidf (-365 to 0 days) : keer	-0.121	NA
COPD	lasso	S+T	D+E+Ttfidf	9	BoW_tfidf (-365 to 0 days) : kuur	0.119	NA
COPD	lasso	S+T	D+E+Ttfidf	10	BoW_tfidf (-365 to 0 days) : dialyse	0.114	NA
COPD	lasso	T	D+Tbin	1	BoW_bin (-365 to 0 days) : visite	0.716	NA
COPD	lasso	T	D+Tbin	2	BoW_bin (-365 to 0 days) : keer	-0.645	NA
COPD	lasso	T	D+Tbin	3	BoW_bin (-30 to 0 days) : onderzoek	0.586	NA
COPD	lasso	T	D+Tbin	4	BoW_bin (-365 to 0 days) : cordis	0.557	NA
COPD	lasso	T	D+Tbin	5	BoW_bin (-365 to 0 days) : astma	-0.454	NA
COPD	lasso	T	D+Tbin	6	BoW_bin (-365 to 0 days) : dochter	0.421	NA
COPD	lasso	T	D+Tbin	7	BoW_bin (-365 to 0 days) : kuur	0.409	NA
COPD	lasso	T	D+Tbin	8	BoW_bin (-365 to 0 days) : eet	0.322	NA
COPD	lasso	T	D+Tbin	9	BoW_bin (-365 to 0 days) : stress	-0.304	NA
COPD	lasso	T	D+Tbin	10	BoW_bin (-365 to 0 days) : gold	-0.304	NA
COPD	lasso	T	D+Tce	1	Note_nlp Condition during day -365 through 0 days relative to index: Asthma	-0.958	317009
COPD	lasso	T	D+Tce	2	Note_nlp Observation during day -365 through 0 days relative to index: Basic activity of daily living	0.76	4043518
COPD	lasso	T	D+Tce	3	Note_nlp Observation during day -365 through 0 days relative to index: Home visit	0.725	4259432
COPD	lasso	T	D+Tce	4	Note_nlp Observation during day -365 through 0 days relative to index: Times	-0.711	4168506
COPD	lasso	T	D+Tce	5	Note_nlp Observation during day -365 through 0 days relative to index: Deglutition	0.551	4185237
COPD	lasso	T	D+Tce	6	Note_nlp Observation during day -30 through 0 days relative to index: Home visit	0.516	4259432
COPD	lasso	T	D+Tce	7	Note_nlp Observation during day -30 through 0 days relative to index: Other	0.434	9177
COPD	lasso	T	D+Tce	8	age group: 55 - 59	-0.426	NA
COPD	lasso	T	D+Tce	9	Note_nlp Condition during day -30 through 0 days relative to index: Pitting edema	0.424	4109678
COPD	lasso	T	D+Tce	10	age group: 75 - 79	0.363	NA
COPD	lasso	T	D+Ttfidf	1	BoW_tfidf (-365 to 0 days) : visite	0.262	NA
COPD	lasso	T	D+Ttfidf	2	BoW_tfidf (-30 to 0 days) : visite	0.206	NA
COPD	lasso	T	D+Ttfidf	3	BoW_tfidf (-365 to 0 days) : astma	-0.201	NA
COPD	lasso	T	D+Ttfidf	4	BoW_tfidf (-365 to 0 days) : dialyse	0.178	NA
COPD	lasso	T	D+Ttfidf	5	BoW_tfidf (-30 to 0 days) : onderzoek	0.151	NA
COPD	lasso	T	D+Ttfidf	6	BoW_tfidf (-365 to 0 days) : catheter	0.145	NA
COPD	lasso	T	D+Ttfidf	7	BoW_tfidf (-365 to 0 days) : kuur	0.137	NA
COPD	lasso	T	D+Ttfidf	8	BoW_tfidf (-365 to 0 days) : hoofdpijn	-0.115	NA
COPD	lasso	T	D+Ttfidf	9	BoW_tfidf (-365 to 0 days) : bloed	0.106	NA
COPD	lasso	T	D+Ttfidf	10	BoW_tfidf (-365 to 0 days) : longtumor	0.103	NA
COPD	rf	S	D+E	1	Charlson index - Romano adaptation	0.013	NA
COPD	rf	S	D+E	2	drug_era group during day -30 through 0 days relative to index: fentanyl	0.008	1154029
COPD	rf	S	D+E	3	drug_era group during day -365 through 0 days relative to index: Sulfonamides and potassium in combination	0.008	21601522
COPD	rf	S	D+E	4	CHADS2VASc	0.008	NA
COPD	rf	S	D+E	5	drug_era group during day -30 through 0 days relative to index: Phenylpiperidine derivatives	0.008	21604269
COPD	rf	S	D+E	6	CHADS2	0.007	NA
COPD	rf	S	D+E	7	drug_era group during day -365 through 0 days relative to index: HIGH-CEILING DIURETICS	0.007	21601516
COPD	rf	S	D+E	8	drug_era group during day -365 through 0 days relative to index: Phenylpiperidine derivatives	0.005	21604269
COPD	rf	S	D+E	9	drug_era group during day -30 through 0 days relative to index: ANESTHETICS, GENERAL	0.005	21604182
COPD	rf	S	D+E	10	drug_era group during day -30 through 0 days relative to index: Opioid anesthetics	0.005	21604200
COPD	rf	S+T	D+E+Tbin	1	Charlson index - Romano adaptation	0.007	NA
COPD	rf	S+T	D+E+Tbin	2	drug_era group during day 0 through 0 days relative to index: ANESTHETICS, GENERAL	0.006	21604182
COPD	rf	S+T	D+E+Tbin	3	BoW_bin (-365 to 0 days) : palliatief	0.005	NA
COPD	rf	S+T	D+E+Tbin	4	drug_era group during day -365 through 0 days relative to index: Phenylpiperidine derivatives	0.005	21604269
COPD	rf	S+T	D+E+Tbin	5	CHADS2VASc	0.005	NA
COPD	rf	S+T	D+E+Tbin	6	BoW_bin (-365 to 0 days) : buitenshuis	0.005	NA
COPD	rf	S+T	D+E+Tbin	7	drug_era group during day -30 through 0 days relative to index: ANESTHETICS, GENERAL	0.005	21604182
COPD	rf	S+T	D+E+Tbin	8	drug_era group during day -365 through 0 days relative to index: fentanyl	0.004	1154029
COPD	rf	S+T	D+E+Tbin	9	BoW_bin (-365 to 0 days) : metastasen	0.004	NA
COPD	rf	S+T	D+E+Tbin	10	Diabetes Comorbidity Severity Index (DCSI)	0.004	NA
COPD	rf	S+T	D+E+Tce	1	drug_era group during day -365 through 0 days relative to index: ANESTHETICS, GENERAL	0.015	21604182
COPD	rf	S+T	D+E+Tce	2	Charlson index - Romano adaptation	0.013	NA
COPD	rf	S+T	D+E+Tce	3	drug_era group during day -30 through 0 days relative to index: lactulose	0.009	987245
COPD	rf	S+T	D+E+Tce	4	drug_era group during day -365 through 0 days relative to index: Solutions affecting the electrolyte balance	0.008	21601160
COPD	rf	S+T	D+E+Tce	5	drug_era group during day -365 through 0 days relative to index: Opioid anesthetics	0.008	21604200
COPD	rf	S+T	D+E+Tce	6	Note_nlp Observation during day -365 through 0 days relative to index: Home visit	0.007	4259432
COPD	rf	S+T	D+E+Tce	7	Note_nlp Condition during day -30 through 0 days relative to index: Pitting edema	0.006	4109678
COPD	rf	S+T	D+E+Tce	8	drug_era group during day -30 through 0 days relative to index: Vitamin K antagonists	0.006	21600962
COPD	rf	S+T	D+E+Tce	9	drug_era group during day 0 through 0 days relative to index: Opioid anesthetics	0.006	21604200
COPD	rf	S+T	D+E+Tce	10	drug_era group during day -365 through 0 days relative to index: I.V. SOLUTION ADDITIVES	0.006	21601194
COPD	rf	S+T	D+E+Ttfidf	1	BoW_tfidf (-365 to 0 days) : visite	0.007	NA
COPD	rf	S+T	D+E+Ttfidf	2	Charlson index - Romano adaptation	0.007	NA
COPD	rf	S+T	D+E+Ttfidf	3	BoW_tfidf (-30 to 0 days) : visite	0.007	NA
COPD	rf	S+T	D+E+Ttfidf	4	CHADS2	0.006	NA
COPD	rf	S+T	D+E+Ttfidf	5	drug_era group during day 0 through 0 days relative to index: Sulfonamides and potassium in combination	0.006	21601522
COPD	rf	S+T	D+E+Ttfidf	6	BoW_tfidf (-365 to 0 days) : dochter	0.005	NA
COPD	rf	S+T	D+E+Ttfidf	7	BoW_tfidf (-365 to 0 days) : langs	0.005	NA
COPD	rf	S+T	D+E+Ttfidf	8	BoW_tfidf (-365 to 0 days) : catheter	0.004	NA
COPD	rf	S+T	D+E+Ttfidf	9	drug_era group during day -365 through 0 days relative to index: High-ceiling diuretics and potassium-sparing agents	0.004	21601553
COPD	rf	S+T	D+E+Ttfidf	10	CHADS2VASc	0.004	NA
COPD	rf	T	D+Tbin	1	BoW_bin (-30 to 0 days) : visite	0.008	NA
COPD	rf	T	D+Tbin	2	BoW_bin (-365 to 0 days) : visite	0.006	NA
COPD	rf	T	D+Tbin	3	BoW_bin (-365 to 0 days) : acetyl	0.005	NA
COPD	rf	T	D+Tbin	4	BoW_bin (-365 to 0 days) : cordis	0.005	NA
COPD	rf	T	D+Tbin	5	BoW_bin (-30 to 0 days) : sputumkweek	0.004	NA
COPD	rf	T	D+Tbin	6	BoW_bin (-365 to 0 days) : adl	0.004	NA
COPD	rf	T	D+Tbin	7	BoW_bin (-365 to 0 days) : radiotherapie	0.004	NA
COPD	rf	T	D+Tbin	8	BoW_bin (-365 to 0 days) : bemoeienis	0.003	NA
COPD	rf	T	D+Tbin	9	BoW_bin (-30 to 0 days) : terugkoppeling	0.003	NA
COPD	rf	T	D+Tbin	10	BoW_bin (-365 to 0 days) : catheter	0.003	NA
COPD	rf	T	D+Tce	1	Note_nlp Observation during day -365 through 0 days relative to index: Home visit	0.023	4259432
COPD	rf	T	D+Tce	2	Note_nlp Observation during day -30 through 0 days relative to index: Home visit	0.02	4259432
COPD	rf	T	D+Tce	3	age group: 80 - 84	0.016	NA
COPD	rf	T	D+Tce	4	Note_nlp Condition during day -365 through 0 days relative to index: Decompensation	0.011	4314553
COPD	rf	T	D+Tce	5	Note_nlp Observation during day -365 through 0 days relative to index: Does eat	0.01	4121069
COPD	rf	T	D+Tce	6	age group: 75 - 79	0.008	NA
COPD	rf	T	D+Tce	7	age group: 85 - 89	0.007	NA
COPD	rf	T	D+Tce	8	Note_nlp Observation during day -365 through 0 days relative to index: Times	0.007	4168506
COPD	rf	T	D+Tce	9	Note_nlp Observation during day -365 through 0 days relative to index: Irradiation	0.007	4231623
COPD	rf	T	D+Tce	10	Note_nlp Condition during day -30 through 0 days relative to index: Asthma	0.007	317009
COPD	rf	T	D+Ttfidf	1	BoW_tfidf (-365 to 0 days) : visite	0.01	NA
COPD	rf	T	D+Ttfidf	2	BoW_tfidf (-30 to 0 days) : visite	0.008	NA
COPD	rf	T	D+Ttfidf	3	BoW_tfidf (-365 to 0 days) : dochter	0.007	NA
COPD	rf	T	D+Ttfidf	4	BoW_tfidf (-365 to 0 days) : cordis	0.005	NA
COPD	rf	T	D+Ttfidf	5	BoW_tfidf (-365 to 0 days) : decompensatio	0.004	NA
COPD	rf	T	D+Ttfidf	6	BoW_tfidf (-365 to 0 days) : door	0.004	NA
COPD	rf	T	D+Ttfidf	7	BoW_tfidf (-365 to 0 days) : gebeld	0.004	NA
COPD	rf	T	D+Ttfidf	8	BoW_tfidf (-365 to 0 days) : iom	0.004	NA
COPD	rf	T	D+Ttfidf	9	BoW_tfidf (-365 to 0 days) : benauwd	0.004	NA
COPD	rf	T	D+Ttfidf	10	BoW_tfidf (-365 to 0 days) : longarts	0.003	NA
COPD	xgb	S	D+E	1	Charlson index - Romano adaptation	0.137	NA
COPD	xgb	S	D+E	2	CHADS2VASc	0.036	NA
COPD	xgb	S	D+E	3	gender = MALE	0.025	NA
COPD	xgb	S	D+E	4	observation during day -365 through 0 days relative to index: Smoking status [FTND]	0.024	40766362
COPD	xgb	S	D+E	5	drug_era group during day -365 through 0 days relative to index: I.V. SOLUTION ADDITIVES	0.021	21601194
COPD	xgb	S	D+E	6	drug_era group during day -365 through 0 days relative to index: Vitamin K antagonists	0.018	21600962
COPD	xgb	S	D+E	7	condition_era group during day -365 through 0 days relative to index: Malignant tumor of lung	0.015	443388
COPD	xgb	S	D+E	8	measurement during day -30 through 0 days relative to index: Body temperature	0.015	3020891
COPD	xgb	S	D+E	9	Diabetes Comorbidity Severity Index (DCSI)	0.014	NA
COPD	xgb	S	D+E	10	index month: 12	0.013	NA
COPD	xgb	S+T	D+E+Tbin	1	Charlson index - Romano adaptation	0.073	NA
COPD	xgb	S+T	D+E+Tbin	2	BoW_bin (-365 to 0 days) : visite	0.049	NA
COPD	xgb	S+T	D+E+Tbin	3	BoW_bin (-30 to 0 days) : visite	0.022	NA
COPD	xgb	S+T	D+E+Tbin	4	CHADS2VASc	0.019	NA
COPD	xgb	S+T	D+E+Tbin	5	BoW_bin (-30 to 0 days) : onderzoek	0.014	NA
COPD	xgb	S+T	D+E+Tbin	6	observation during day -30 through 0 days relative to index: Smoking status [FTND]	0.012	40766362
COPD	xgb	S+T	D+E+Tbin	7	BoW_bin (-365 to 0 days) : dochter	0.012	NA
COPD	xgb	S+T	D+E+Tbin	8	Diabetes Comorbidity Severity Index (DCSI)	0.01	NA
COPD	xgb	S+T	D+E+Tbin	9	BoW_bin (-365 to 0 days) : nitriet	0.01	NA
COPD	xgb	S+T	D+E+Tbin	10	BoW_bin (-365 to 0 days) : keer	0.01	NA
COPD	xgb	S+T	D+E+Tce	1	Charlson index - Romano adaptation	0.056	NA
COPD	xgb	S+T	D+E+Tce	2	drug_era group during day -365 through 0 days relative to index: Sulfonamides and potassium in combination	0.048	21601522
COPD	xgb	S+T	D+E+Tce	3	CHADS2VASc	0.043	NA
COPD	xgb	S+T	D+E+Tce	4	Note_nlp Observation during day -30 through 0 days relative to index: Home visit	0.034	4259432
COPD	xgb	S+T	D+E+Tce	5	observation during day -30 through 0 days relative to index: Smoking status [FTND]	0.021	40766362
COPD	xgb	S+T	D+E+Tce	6	Note_nlp Condition during day -365 through 0 days relative to index: Asthma	0.021	317009
COPD	xgb	S+T	D+E+Tce	7	condition_era group during day -365 through 0 days relative to index: Essential hypertension	0.02	320128
COPD	xgb	S+T	D+E+Tce	8	gender = MALE	0.014	NA
COPD	xgb	S+T	D+E+Tce	9	Note_nlp Observation during day -365 through 0 days relative to index: Consultation	0.014	4014829
COPD	xgb	S+T	D+E+Tce	10	condition_era group during day -30 through 0 days relative to index: Malignant tumor of lung	0.013	443388
COPD	xgb	S+T	D+E+Ttfidf	1	Charlson index - Romano adaptation	0.125	NA
COPD	xgb	S+T	D+E+Ttfidf	2	BoW_tfidf (-365 to 0 days) : visite	0.075	NA
COPD	xgb	S+T	D+E+Ttfidf	3	drug_era group during day -365 through 0 days relative to index: Sulfonamides and potassium in combination	0.04	21601522
COPD	xgb	S+T	D+E+Ttfidf	4	BoW_tfidf (-30 to 0 days) : onderzoek	0.017	NA
COPD	xgb	S+T	D+E+Ttfidf	5	condition_era group during day -365 through 0 days relative to index: Essential hypertension	0.017	320128
COPD	xgb	S+T	D+E+Ttfidf	6	BoW_tfidf (-365 to 0 days) : rookt	0.017	NA
COPD	xgb	S+T	D+E+Ttfidf	7	BoW_tfidf (-365 to 0 days) : bloed	0.015	NA
COPD	xgb	S+T	D+E+Ttfidf	8	CHADS2VASc	0.014	NA
COPD	xgb	S+T	D+E+Ttfidf	9	drug_era group during day -365 through 0 days relative to index: Opium derivatives and expectorants	0.014	21603437
COPD	xgb	S+T	D+E+Ttfidf	10	BoW_tfidf (-365 to 0 days) : nitriet	0.014	NA
COPD	xgb	T	D+Tbin	1	BoW_bin (-365 to 0 days) : visite	0.069	NA
COPD	xgb	T	D+Tbin	2	BoW_bin (-30 to 0 days) : onderzoek	0.03	NA
COPD	xgb	T	D+Tbin	3	BoW_bin (-365 to 0 days) : dochter	0.028	NA
COPD	xgb	T	D+Tbin	4	BoW_bin (-30 to 0 days) : visite	0.028	NA
COPD	xgb	T	D+Tbin	5	BoW_bin (-365 to 0 days) : cordis	0.02	NA
COPD	xgb	T	D+Tbin	6	BoW_bin (-365 to 0 days) : gold	0.017	NA
COPD	xgb	T	D+Tbin	7	BoW_bin (-365 to 0 days) : astma	0.016	NA
COPD	xgb	T	D+Tbin	8	gender = MALE	0.013	NA
COPD	xgb	T	D+Tbin	9	age group: 75 - 79	0.012	NA
COPD	xgb	T	D+Tbin	10	BoW_bin (-365 to 0 days) : catheter	0.012	NA
COPD	xgb	T	D+Tce	1	Note_nlp Observation during day -365 through 0 days relative to index: Home visit	0.072	4259432
COPD	xgb	T	D+Tce	2	Note_nlp Condition during day -365 through 0 days relative to index: Asthma	0.037	317009
COPD	xgb	T	D+Tce	3	Note_nlp Observation during day -365 through 0 days relative to index: Times	0.029	4168506
COPD	xgb	T	D+Tce	4	Note_nlp Condition during day -30 through 0 days relative to index: Pitting edema	0.029	4109678
COPD	xgb	T	D+Tce	5	age group: 80 - 84	0.024	NA
COPD	xgb	T	D+Tce	6	Note_nlp Meas Value during day -365 through 0 days relative to index: Insufficient	0.021	4307430
COPD	xgb	T	D+Tce	7	Note_nlp Observation during day -365 through 0 days relative to index: Deglutition	0.018	4185237
COPD	xgb	T	D+Tce	8	Note_nlp Observation during day -365 through 0 days relative to index: Basic activity of daily living	0.018	4043518
COPD	xgb	T	D+Tce	9	Note_nlp Observation during day -30 through 0 days relative to index: Home visit	0.018	4259432
COPD	xgb	T	D+Tce	10	Note_nlp Observation during day -30 through 0 days relative to index: Examination - action	0.017	4201409
COPD	xgb	T	D+Ttfidf	1	BoW_tfidf (-365 to 0 days) : visite	0.066	NA
COPD	xgb	T	D+Ttfidf	2	BoW_tfidf (-30 to 0 days) : onderzoek	0.03	NA
COPD	xgb	T	D+Ttfidf	3	BoW_tfidf (-365 to 0 days) : door	0.021	NA
COPD	xgb	T	D+Ttfidf	4	BoW_tfidf (-365 to 0 days) : cordis	0.021	NA
COPD	xgb	T	D+Ttfidf	5	BoW_tfidf (-365 to 0 days) : dc	0.019	NA
COPD	xgb	T	D+Ttfidf	6	BoW_tfidf (-365 to 0 days) : dochter	0.017	NA
COPD	xgb	T	D+Ttfidf	7	BoW_tfidf (-365 to 0 days) : keer	0.017	NA
COPD	xgb	T	D+Ttfidf	8	BoW_tfidf (-365 to 0 days) : te	0.016	NA
COPD	xgb	T	D+Ttfidf	9	BoW_tfidf (-365 to 0 days) : gold	0.013	NA
COPD	xgb	T	D+Ttfidf	10	BoW_tfidf (-365 to 0 days) : seh	0.012	NA
EoL	lasso	S	D+E	1	procedure_occurrence during day -365 through 0 days relative to index: Identification of individual values and wishes concerning care	-0.983	4158828
EoL	lasso	S	D+E	2	procedure_occurrence during day -365 through 0 days relative to index: Advance care planning	-0.91	37017346
EoL	lasso	S	D+E	3	condition_era group during day -30 through 0 days relative to index: Malignant neoplasm of nervous system	0.824	4157331
EoL	lasso	S	D+E	4	age group: 95 - 99	0.795	NA
EoL	lasso	S	D+E	5	condition_era group during day -365 through 0 days relative to index: Tumor of unknown origin	0.769	4112992
EoL	lasso	S	D+E	6	age group: 60 - 64	-0.687	NA
EoL	lasso	S	D+E	7	condition_era group during day -30 through 0 days relative to index: Malignant tumor of digestive organ	0.624	4116238
EoL	lasso	S	D+E	8	condition_era group during day -30 through 0 days relative to index: Lesion of liver	0.523	4104000
EoL	lasso	S	D+E	9	condition_era group during day -30 through 0 days relative to index: Neoplasm of endocrine system	0.473	4300595
EoL	lasso	S	D+E	10	condition_era group during day -365 through 0 days relative to index: Tumor of respiratory system	0.465	40491439
EoL	lasso	S+T	D+E+Tbin	1	procedure_occurrence during day -365 through 0 days relative to index: Identification of individual values and wishes concerning care	-1.014	4158828
EoL	lasso	S+T	D+E+Tbin	2	condition_era group during day -365 through 0 days relative to index: Tumor of respiratory system	0.609	40491439
EoL	lasso	S+T	D+E+Tbin	3	BoW_bin (-365 to 0 days) : gemetastaseerd	0.541	NA
EoL	lasso	S+T	D+E+Tbin	4	age group: 60 - 64	-0.452	NA
EoL	lasso	S+T	D+E+Tbin	5	procedure_occurrence during day -365 through 0 days relative to index: Advance care planning	-0.363	37017346
EoL	lasso	S+T	D+E+Tbin	6	condition_era group during day -365 through 0 days relative to index: Neoplasm of endocrine system	0.346	4300595
EoL	lasso	S+T	D+E+Tbin	7	BoW_bin (-365 to 0 days) : euthanasie	0.34	NA
EoL	lasso	S+T	D+E+Tbin	8	BoW_bin (-365 to 0 days) : palliatieve	0.334	NA
EoL	lasso	S+T	D+E+Tbin	9	condition_era group during day -30 through 0 days relative to index: Malignant tumor of digestive organ	0.332	4116238
EoL	lasso	S+T	D+E+Tbin	10	BoW_bin (-365 to 0 days) : lever	0.297	NA
EoL	lasso	S+T	D+E+Tce	1	procedure_occurrence during day -365 through 0 days relative to index: Identification of individual values and wishes concerning care	-1.237	4158828
EoL	lasso	S+T	D+E+Tce	2	Note_nlp Observation during day -365 through 0 days relative to index: Palliative intent	0.838	4179711
EoL	lasso	S+T	D+E+Tce	3	Note_nlp Condition during day -365 through 0 days relative to index: Metastatic basal cell carcinoma	0.624	4291148
EoL	lasso	S+T	D+E+Tce	4	procedure_occurrence during day -365 through 0 days relative to index: Advance care planning	-0.622	37017346
EoL	lasso	S+T	D+E+Tce	5	age group: 60 - 64	-0.564	NA
EoL	lasso	S+T	D+E+Tce	6	condition_era group during day -365 through 0 days relative to index: Tumor of respiratory system	0.529	40491439
EoL	lasso	S+T	D+E+Tce	7	Note_nlp Observation during day -365 through 0 days relative to index: Euthanasia	0.504	4102452
EoL	lasso	S+T	D+E+Tce	8	condition_era group during day -30 through 0 days relative to index: Malignant tumor of digestive organ	0.434	4116238
EoL	lasso	S+T	D+E+Tce	9	Note_nlp Condition during day -365 through 0 days relative to index: Secondary malignant neoplastic disease	0.413	432851
EoL	lasso	S+T	D+E+Tce	10	condition_era group during day -30 through 0 days relative to index: Neoplasm of endocrine system	0.38	4300595
EoL	lasso	S+T	D+E+Ttfidf	1	procedure_occurrence during day -365 through 0 days relative to index: Identification of individual values and wishes concerning care	-0.601	4158828
EoL	lasso	S+T	D+E+Ttfidf	2	condition_era group during day -30 through 0 days relative to index: Neoplastic disease	0.347	438112
EoL	lasso	S+T	D+E+Ttfidf	3	condition_era group during day -365 through 0 days relative to index: Lesion of lung	0.346	4116778
EoL	lasso	S+T	D+E+Ttfidf	4	condition_era group during day -30 through 0 days relative to index: Malignant tumor of digestive organ	0.28	4116238
EoL	lasso	S+T	D+E+Ttfidf	5	age group: 60 - 64	-0.277	NA
EoL	lasso	S+T	D+E+Ttfidf	6	procedure_occurrence during day -365 through 0 days relative to index: Advance care planning	-0.267	37017346
EoL	lasso	S+T	D+E+Ttfidf	7	BoW_tfidf (-30 to 0 days) : afgevallen	0.236	NA
EoL	lasso	S+T	D+E+Ttfidf	8	condition_era group during day -30 through 0 days relative to index: Mass of respiratory structure	0.235	4115105
EoL	lasso	S+T	D+E+Ttfidf	9	condition_era group during day -365 through 0 days relative to index: Mass of respiratory structure	0.234	4115105
EoL	lasso	S+T	D+E+Ttfidf	10	BoW_tfidf (-30 to 0 days) : palliatief	0.233	NA
EoL	lasso	T	D+Tbin	1	BoW_bin (-365 to 0 days) : longcarcinoom	0.699	NA
EoL	lasso	T	D+Tbin	2	BoW_bin (-365 to 0 days) : gemetastaseerd	0.623	NA
EoL	lasso	T	D+Tbin	3	age group: 60 - 64	-0.53	NA
EoL	lasso	T	D+Tbin	4	BoW_bin (-365 to 0 days) : meta	0.449	NA
EoL	lasso	T	D+Tbin	5	BoW_bin (-365 to 0 days) : palliatieve	0.443	NA
EoL	lasso	T	D+Tbin	6	BoW_bin (-365 to 0 days) : palliatief	0.348	NA
EoL	lasso	T	D+Tbin	7	BoW_bin (-365 to 0 days) : lever	0.344	NA
EoL	lasso	T	D+Tbin	8	BoW_bin (-365 to 0 days) : copd	-0.323	NA
EoL	lasso	T	D+Tbin	9	age group: 65 - 69	-0.281	NA
EoL	lasso	T	D+Tbin	10	BoW_bin (-30 to 0 days) : eetlust	0.273	NA
EoL	lasso	T	D+Tce	1	Note_nlp Observation during day -365 through 0 days relative to index: Palliative intent	1.027	4179711
EoL	lasso	T	D+Tce	2	Note_nlp Condition during day -365 through 0 days relative to index: Metastatic basal cell carcinoma	0.644	4291148
EoL	lasso	T	D+Tce	3	age group: 60 - 64	-0.621	NA
EoL	lasso	T	D+Tce	4	Note_nlp Condition during day -365 through 0 days relative to index: Secondary malignant neoplastic disease	0.581	432851
EoL	lasso	T	D+Tce	5	age group: 95 - 99	0.389	NA
EoL	lasso	T	D+Tce	6	Note_nlp Observation during day -30 through 0 days relative to index: Malignant Neoplasm (Morphology)	0.387	4282379
EoL	lasso	T	D+Tce	7	Note_nlp Observation during day -30 through 0 days relative to index: Food appetite	0.358	4143454
EoL	lasso	T	D+Tce	8	Note_nlp Condition during day -365 through 0 days relative to index: Chronic obstructive lung disease	-0.344	255573
EoL	lasso	T	D+Tce	9	age group: 65 - 69	-0.333	NA
EoL	lasso	T	D+Tce	10	Note_nlp Observation during day -30 through 0 days relative to index: Euthanasia	0.31	4102452
EoL	lasso	T	D+Ttfidf	1	age group: 60 - 64	-0.492	NA
EoL	lasso	T	D+Ttfidf	2	BoW_tfidf (-30 to 0 days) : palliatief	0.281	NA
EoL	lasso	T	D+Ttfidf	3	BoW_tfidf (-30 to 0 days) : afgevallen	0.25	NA
EoL	lasso	T	D+Ttfidf	4	age group: 65 - 69	-0.232	NA
EoL	lasso	T	D+Ttfidf	5	BoW_tfidf (-30 to 0 days) : dgs	0.214	NA
EoL	lasso	T	D+Ttfidf	6	BoW_tfidf (-30 to 0 days) : eetlust	0.179	NA
EoL	lasso	T	D+Ttfidf	7	BoW_tfidf (-365 to 0 days) : palliatieve	0.177	NA
EoL	lasso	T	D+Ttfidf	8	BoW_tfidf (-365 to 0 days) : ervaart	0.148	NA
EoL	lasso	T	D+Ttfidf	9	age group: 85 - 89	0.146	NA
EoL	lasso	T	D+Ttfidf	10	BoW_tfidf (-30 to 0 days) : meta	0.144	NA
EoL	rf	S	D+E	1	condition_era group during day -365 through 0 days relative to index: Malignant neoplasm of respiratory system	0.006	40493428
EoL	rf	S	D+E	2	condition_era group during day -30 through 0 days relative to index: Tumor of respiratory system	0.005	40491439
EoL	rf	S	D+E	3	condition_era group during day -30 through 0 days relative to index: Neoplasm of lower respiratory tract	0.005	4112735
EoL	rf	S	D+E	4	condition_era group during day -30 through 0 days relative to index: Malignant tumor of lung	0.005	443388
EoL	rf	S	D+E	5	condition_era group during day -30 through 0 days relative to index: Malignant tumor of bronchus	0.005	443399
EoL	rf	S	D+E	6	condition_era group during day -30 through 0 days relative to index: Mass of respiratory structure	0.005	4115105
EoL	rf	S	D+E	7	condition_era group during day -30 through 0 days relative to index: Lesion of bronchus	0.005	4199395
EoL	rf	S	D+E	8	condition_era group during day -365 through 0 days relative to index: Neoplasm of bronchus	0.005	4055270
EoL	rf	S	D+E	9	condition_era group during day -30 through 0 days relative to index: Neoplasm of lung	0.005	4128888
EoL	rf	S	D+E	10	CHADS2VASc	0.005	NA
EoL	rf	S+T	D+E+Tbin	1	condition_era group during day -30 through 0 days relative to index: Lung mass	0.004	4203096
EoL	rf	S+T	D+E+Tbin	2	condition_era group during day -30 through 0 days relative to index: Neoplasm of intrathoracic organs	0.004	4054836
EoL	rf	S+T	D+E+Tbin	3	condition_era group during day -365 through 0 days relative to index: Neoplasm of lower respiratory tract	0.004	4112735
EoL	rf	S+T	D+E+Tbin	4	condition_era group during day -30 through 0 days relative to index: Malignant tumor of lung	0.004	443388
EoL	rf	S+T	D+E+Tbin	5	condition_era group during day -30 through 0 days relative to index: Tumor of respiratory system	0.004	40491439
EoL	rf	S+T	D+E+Tbin	6	condition_era group during day -30 through 0 days relative to index: Neoplasm of bronchus	0.003	4055270
EoL	rf	S+T	D+E+Tbin	7	condition_era group during day -365 through 0 days relative to index: Neoplasm of lung	0.003	4128888
EoL	rf	S+T	D+E+Tbin	8	condition_era group during day -30 through 0 days relative to index: Neoplasm of lung	0.003	4128888
EoL	rf	S+T	D+E+Tbin	9	condition_era group during day -30 through 0 days relative to index: Neoplasm of lower respiratory tract	0.003	4112735
EoL	rf	S+T	D+E+Tbin	10	condition_era group during day -30 through 0 days relative to index: Malignant neoplasm of respiratory system	0.003	40493428
EoL	rf	S+T	D+E+Tce	1	condition_era group during day -30 through 0 days relative to index: Malignant tumor of bronchus	0.006	443399
EoL	rf	S+T	D+E+Tce	2	Note_nlp Observation during day -365 through 0 days relative to index: Palliative intent	0.005	4179711
EoL	rf	S+T	D+E+Tce	3	condition_era group during day -30 through 0 days relative to index: Lung mass	0.005	4203096
EoL	rf	S+T	D+E+Tce	4	condition_era group during day -30 through 0 days relative to index: Malignant tumor of lung	0.005	443388
EoL	rf	S+T	D+E+Tce	5	condition_era group during day -30 through 0 days relative to index: Neoplasm of lung	0.005	4128888
EoL	rf	S+T	D+E+Tce	6	condition_era group during day -365 through 0 days relative to index: Malignant neoplasm of respiratory system	0.005	40493428
EoL	rf	S+T	D+E+Tce	7	condition_era group during day -30 through 0 days relative to index: Malignant neoplasm of respiratory system	0.005	40493428
EoL	rf	S+T	D+E+Tce	8	condition_era group during day -30 through 0 days relative to index: Mass of respiratory structure	0.005	4115105
EoL	rf	S+T	D+E+Tce	9	condition_era group during day -30 through 0 days relative to index: Tumor of respiratory system	0.004	40491439
EoL	rf	S+T	D+E+Tce	10	condition_era group during day -365 through 0 days relative to index: Lung mass	0.004	4203096
EoL	rf	S+T	D+E+Ttfidf	1	condition_era group during day -30 through 0 days relative to index: Malignant neoplasm of respiratory system	0.005	40493428
EoL	rf	S+T	D+E+Ttfidf	2	condition_era group during day -30 through 0 days relative to index: Lesion of lung	0.004	4116778
EoL	rf	S+T	D+E+Ttfidf	3	condition_era group during day -30 through 0 days relative to index: Neoplasm of respiratory tract	0.004	252280
EoL	rf	S+T	D+E+Ttfidf	4	condition_era group during day -30 through 0 days relative to index: Neoplasm of lung	0.004	4128888
EoL	rf	S+T	D+E+Ttfidf	5	condition_era group during day -30 through 0 days relative to index: Neoplasm of lower respiratory tract	0.004	4112735
EoL	rf	S+T	D+E+Ttfidf	6	condition_era group during day -365 through 0 days relative to index: Tumor of respiratory system	0.003	40491439
EoL	rf	S+T	D+E+Ttfidf	7	condition_era group during day -365 through 0 days relative to index: Neoplasm of lung	0.003	4128888
EoL	rf	S+T	D+E+Ttfidf	8	condition_era group during day -30 through 0 days relative to index: Mass of pancreas	0.003	4143397
EoL	rf	S+T	D+E+Ttfidf	9	condition_era group during day -30 through 0 days relative to index: Tumor of respiratory system	0.003	40491439
EoL	rf	S+T	D+E+Ttfidf	10	condition_era group during day -30 through 0 days relative to index: Malignant neoplasm of lower respiratory tract	0.003	4334322
EoL	rf	T	D+Tbin	1	BoW_bin (-30 to 0 days) : longcarcinoom	0.006	NA
EoL	rf	T	D+Tbin	2	BoW_bin (-365 to 0 days) : longcarcinoom	0.005	NA
EoL	rf	T	D+Tbin	3	BoW_bin (-365 to 0 days) : palliatieve	0.005	NA
EoL	rf	T	D+Tbin	4	BoW_bin (-365 to 0 days) : gemetastaseerd	0.005	NA
EoL	rf	T	D+Tbin	5	BoW_bin (-30 to 0 days) : gemetastaseerd	0.005	NA
EoL	rf	T	D+Tbin	6	BoW_bin (-365 to 0 days) : palliatief	0.003	NA
EoL	rf	T	D+Tbin	7	BoW_bin (-365 to 0 days) : meta	0.003	NA
EoL	rf	T	D+Tbin	8	BoW_bin (-30 to 0 days) : palliatieve	0.003	NA
EoL	rf	T	D+Tbin	9	BoW_bin (-30 to 0 days) : palliatief	0.003	NA
EoL	rf	T	D+Tbin	10	BoW_bin (-30 to 0 days) : meta	0.003	NA
EoL	rf	T	D+Tce	1	Note_nlp Observation during day -365 through 0 days relative to index: Palliative intent	0.013	4179711
EoL	rf	T	D+Tce	2	Note_nlp Observation during day -30 through 0 days relative to index: Palliative intent	0.012	4179711
EoL	rf	T	D+Tce	3	Note_nlp Condition during day -365 through 0 days relative to index: Metastatic basal cell carcinoma	0.01	4291148
EoL	rf	T	D+Tce	4	Note_nlp Condition during day -365 through 0 days relative to index: Secondary malignant neoplastic disease	0.008	432851
EoL	rf	T	D+Tce	5	Note_nlp Condition during day -30 through 0 days relative to index: Metastatic basal cell carcinoma	0.007	4291148
EoL	rf	T	D+Tce	6	Note_nlp Observation during day -30 through 0 days relative to index: Home visit	0.006	4259432
EoL	rf	T	D+Tce	7	Note_nlp Observation during day -365 through 0 days relative to index: Home visit	0.006	4259432
EoL	rf	T	D+Tce	8	Note_nlp Condition during day -30 through 0 days relative to index: Secondary malignant neoplastic disease	0.005	432851
EoL	rf	T	D+Tce	9	Note_nlp Observation during day -30 through 0 days relative to index: Malignant Neoplasm (Morphology)	0.005	4282379
EoL	rf	T	D+Tce	10	Note_nlp Observation during day -30 through 0 days relative to index: Admission - action	0.005	4044910
EoL	rf	T	D+Ttfidf	1	BoW_tfidf (-30 to 0 days) : longcarcinoom	0.006	NA
EoL	rf	T	D+Ttfidf	2	BoW_tfidf (-365 to 0 days) : gemetastaseerd	0.005	NA
EoL	rf	T	D+Ttfidf	3	BoW_tfidf (-365 to 0 days) : longcarcinoom	0.005	NA
EoL	rf	T	D+Ttfidf	4	BoW_tfidf (-30 to 0 days) : en	0.004	NA
EoL	rf	T	D+Ttfidf	5	BoW_tfidf (-365 to 0 days) : palliatieve	0.004	NA
EoL	rf	T	D+Ttfidf	6	BoW_tfidf (-30 to 0 days) : gemetastaseerd	0.004	NA
EoL	rf	T	D+Ttfidf	7	BoW_tfidf (-30 to 0 days) : met	0.004	NA
EoL	rf	T	D+Ttfidf	8	BoW_tfidf (-30 to 0 days) : meta	0.003	NA
EoL	rf	T	D+Ttfidf	9	BoW_tfidf (-30 to 0 days) : in	0.003	NA
EoL	rf	T	D+Ttfidf	10	BoW_tfidf (-30 to 0 days) : niet	0.003	NA
EoL	xgb	S	D+E	1	condition_era group during day -30 through 0 days relative to index: Tumor of respiratory system	0.042	40491439
EoL	xgb	S	D+E	2	condition_era group during day -30 through 0 days relative to index: Malignant tumor of digestive organ	0.029	4116238
EoL	xgb	S	D+E	3	CHADS2VASc	0.023	NA
EoL	xgb	S	D+E	4	procedure_occurrence during day -365 through 0 days relative to index: Identification of individual values and wishes concerning care	0.02	4158828
EoL	xgb	S	D+E	5	Charlson index - Romano adaptation	0.017	NA
EoL	xgb	S	D+E	6	age group: 60 - 64	0.016	NA
EoL	xgb	S	D+E	7	condition_era group during day -30 through 0 days relative to index: Mass of trunk	0.015	4206591
EoL	xgb	S	D+E	8	condition_era group during day -30 through 0 days relative to index: Neoplasm of pancreas	0.014	4129886
EoL	xgb	S	D+E	9	condition_era group during day -30 through 0 days relative to index: Malignant neoplasm of nervous system	0.013	4157331
EoL	xgb	S	D+E	10	condition_era group during day -365 through 0 days relative to index: Malignant neoplasm of respiratory system	0.013	40493428
EoL	xgb	S+T	D+E+Tbin	1	condition_era group during day -30 through 0 days relative to index: Tumor of respiratory system	0.042	40491439
EoL	xgb	S+T	D+E+Tbin	2	condition_era group during day -30 through 0 days relative to index: Malignant tumor of digestive organ	0.039	4116238
EoL	xgb	S+T	D+E+Tbin	3	procedure_occurrence during day -365 through 0 days relative to index: Identification of individual values and wishes concerning care	0.025	4158828
EoL	xgb	S+T	D+E+Tbin	4	condition_era group during day -30 through 0 days relative to index: Neoplasm of endocrine system	0.019	4300595
EoL	xgb	S+T	D+E+Tbin	5	condition_era group during day -30 through 0 days relative to index: Lesion of lung	0.019	4116778
EoL	xgb	S+T	D+E+Tbin	6	BoW_bin (-365 to 0 days) : euthanasie	0.019	NA
EoL	xgb	S+T	D+E+Tbin	7	BoW_bin (-365 to 0 days) : gemetastaseerd	0.018	NA
EoL	xgb	S+T	D+E+Tbin	8	BoW_bin (-365 to 0 days) : palliatieve	0.017	NA
EoL	xgb	S+T	D+E+Tbin	9	CHADS2VASc	0.016	NA
EoL	xgb	S+T	D+E+Tbin	10	condition_era group during day -365 through 0 days relative to index: Malignant tumor of large intestine	0.016	443396
EoL	xgb	S+T	D+E+Tce	1	condition_era group during day -30 through 0 days relative to index: Tumor of respiratory system	0.038	40491439
EoL	xgb	S+T	D+E+Tce	2	Note_nlp Observation during day -365 through 0 days relative to index: Palliative intent	0.029	4179711
EoL	xgb	S+T	D+E+Tce	3	condition_era group during day -30 through 0 days relative to index: Malignant tumor of digestive organ	0.025	4116238
EoL	xgb	S+T	D+E+Tce	4	Note_nlp Observation during day -365 through 0 days relative to index: Home visit	0.025	4259432
EoL	xgb	S+T	D+E+Tce	5	procedure_occurrence during day -365 through 0 days relative to index: Identification of individual values and wishes concerning care	0.02	4158828
EoL	xgb	S+T	D+E+Tce	6	Note_nlp Condition during day -365 through 0 days relative to index: Metastatic basal cell carcinoma	0.019	4291148
EoL	xgb	S+T	D+E+Tce	7	CHADS2VASc	0.015	NA
EoL	xgb	S+T	D+E+Tce	8	Charlson index - Romano adaptation	0.013	NA
EoL	xgb	S+T	D+E+Tce	9	Note_nlp Observation during day -365 through 0 days relative to index: Euthanasia	0.013	4102452
EoL	xgb	S+T	D+E+Tce	10	age group: 60 - 64	0.013	NA
EoL	xgb	S+T	D+E+Ttfidf	1	condition_era group during day -30 through 0 days relative to index: Tumor of respiratory system	0.058	40491439
EoL	xgb	S+T	D+E+Ttfidf	2	BoW_tfidf (-30 to 0 days) : niet	0.032	NA
EoL	xgb	S+T	D+E+Ttfidf	3	condition_era group during day -30 through 0 days relative to index: Malignant tumor of digestive organ	0.03	4116238
EoL	xgb	S+T	D+E+Ttfidf	4	procedure_occurrence during day -365 through 0 days relative to index: Identification of individual values and wishes concerning care	0.024	4158828
EoL	xgb	S+T	D+E+Ttfidf	5	BoW_tfidf (-30 to 0 days) : met	0.023	NA
EoL	xgb	S+T	D+E+Ttfidf	6	BoW_tfidf (-365 to 0 days) : palliatieve	0.021	NA
EoL	xgb	S+T	D+E+Ttfidf	7	BoW_tfidf (-30 to 0 days) : bij	0.021	NA
EoL	xgb	S+T	D+E+Ttfidf	8	condition_era group during day -365 through 0 days relative to index: Malignant tumor of large intestine	0.017	443396
EoL	xgb	S+T	D+E+Ttfidf	9	BoW_tfidf (-365 to 0 days) : euthanasie	0.017	NA
EoL	xgb	S+T	D+E+Ttfidf	10	condition_era group during day -30 through 0 days relative to index: Neoplasm of endocrine system	0.015	4300595
EoL	xgb	T	D+Tbin	1	BoW_bin (-365 to 0 days) : gemetastaseerd	0.038	NA
EoL	xgb	T	D+Tbin	2	BoW_bin (-365 to 0 days) : longcarcinoom	0.034	NA
EoL	xgb	T	D+Tbin	3	BoW_bin (-365 to 0 days) : palliatieve	0.022	NA
EoL	xgb	T	D+Tbin	4	age group: 60 - 64	0.02	NA
EoL	xgb	T	D+Tbin	5	BoW_bin (-365 to 0 days) : palliatief	0.019	NA
EoL	xgb	T	D+Tbin	6	BoW_bin (-365 to 0 days) : visite	0.019	NA
EoL	xgb	T	D+Tbin	7	BoW_bin (-30 to 0 days) : morgen	0.014	NA
EoL	xgb	T	D+Tbin	8	BoW_bin (-365 to 0 days) : t	0.014	NA
EoL	xgb	T	D+Tbin	9	BoW_bin (-30 to 0 days) : contact	0.013	NA
EoL	xgb	T	D+Tbin	10	BoW_bin (-30 to 0 days) : eetlust	0.012	NA
EoL	xgb	T	D+Tce	1	Note_nlp Observation during day -365 through 0 days relative to index: Palliative intent	0.088	4179711
EoL	xgb	T	D+Tce	2	Note_nlp Observation during day -365 through 0 days relative to index: Home visit	0.04	4259432
EoL	xgb	T	D+Tce	3	Note_nlp Condition during day -365 through 0 days relative to index: Secondary malignant neoplastic disease	0.038	432851
EoL	xgb	T	D+Tce	4	age group: 60 - 64	0.032	NA
EoL	xgb	T	D+Tce	5	Note_nlp Condition during day -30 through 0 days relative to index: Metastatic basal cell carcinoma	0.028	4291148
EoL	xgb	T	D+Tce	6	Note_nlp Observation during day -30 through 0 days relative to index: Malignant Neoplasm (Morphology)	0.021	4282379
EoL	xgb	T	D+Tce	7	Note_nlp Condition during day -365 through 0 days relative to index: Metastatic basal cell carcinoma	0.021	4291148
EoL	xgb	T	D+Tce	8	Note_nlp Observation during day -30 through 0 days relative to index: Home visit	0.017	4259432
EoL	xgb	T	D+Tce	9	Note_nlp Observation during day -30 through 0 days relative to index: Admission - action	0.015	4044910
EoL	xgb	T	D+Tce	10	Note_nlp Observation during day -30 through 0 days relative to index: Food appetite	0.015	4143454
EoL	xgb	T	D+Ttfidf	1	BoW_tfidf (-30 to 0 days) : niet	0.058	NA
EoL	xgb	T	D+Ttfidf	2	BoW_tfidf (-365 to 0 days) : gemetastaseerd	0.039	NA
EoL	xgb	T	D+Ttfidf	3	BoW_tfidf (-365 to 0 days) : longcarcinoom	0.027	NA
EoL	xgb	T	D+Ttfidf	4	BoW_tfidf (-30 to 0 days) : en	0.027	NA
EoL	xgb	T	D+Ttfidf	5	BoW_tfidf (-365 to 0 days) : palliatief	0.026	NA
EoL	xgb	T	D+Ttfidf	6	BoW_tfidf (-30 to 0 days) : met	0.025	NA
EoL	xgb	T	D+Ttfidf	7	age group: 60 - 64	0.024	NA
EoL	xgb	T	D+Ttfidf	8	BoW_tfidf (-365 to 0 days) : visite	0.023	NA
EoL	xgb	T	D+Ttfidf	9	BoW_tfidf (-30 to 0 days) : bij	0.023	NA
EoL	xgb	T	D+Ttfidf	10	BoW_tfidf (-365 to 0 days) : palliatieve	0.02	NA
Readmission	lasso	S	D+E	1	condition_era group during day -365 through 0 days relative to index: Malignant neoplastic disease	0.408	443392
Readmission	lasso	S	D+E	2	drug_era group during day -365 through 0 days relative to index: loperamide	0.316	991876
Readmission	lasso	S	D+E	3	condition_era group during day -365 through 0 days relative to index: Epithelial neoplasm of skin	-0.295	4110707
Readmission	lasso	S	D+E	4	age group: 90 - 94	-0.287	NA
Readmission	lasso	S	D+E	5	drug_era group during day -365 through 0 days relative to index: gramicidin	-0.225	963742
Readmission	lasso	S	D+E	6	condition_era group during day -30 through 0 days relative to index: Malignant neoplastic disease	0.217	443392
Readmission	lasso	S	D+E	7	condition_era group during day -365 through 0 days relative to index: Malignant neoplasm of respiratory system	0.207	40493428
Readmission	lasso	S	D+E	8	drug_era group during day -365 through 0 days relative to index: Opioids in combination with antispasmodics	-0.203	21604291
Readmission	lasso	S	D+E	9	measurement within normal range during day -365 through 0 days relative to index: Body temperature	0.201	30208912
Readmission	lasso	S	D+E	10	condition_era group during day -365 through 0 days relative to index: Neoplasm of hematopoietic cell type	0.191	4189640
Readmission	lasso	S+T	D+E+Tbin	1	gender = FEMALE	-0.216	NA
Readmission	lasso	S+T	D+E+Tbin	2	condition_era group during day -365 through 0 days relative to index: Malignant neoplastic disease	0.196	443392
Readmission	lasso	S+T	D+E+Tbin	3	BoW_bin (-30 to 0 days) : oncologie	0.172	NA
Readmission	lasso	S+T	D+E+Tbin	4	condition_era group during day -30 through 0 days relative to index: Malignant neoplastic disease	0.165	443392
Readmission	lasso	S+T	D+E+Tbin	5	BoW_bin (-30 to 0 days) : gravendijkwal	0.161	NA
Readmission	lasso	S+T	D+E+Tbin	6	BoW_bin (-30 to 0 days) : acute	0.154	NA
Readmission	lasso	S+T	D+E+Tbin	7	BoW_bin (-365 to 0 days) : vaatchirurg	0.139	NA
Readmission	lasso	S+T	D+E+Tbin	8	BoW_bin (-30 to 0 days) : specialisme	0.124	NA
Readmission	lasso	S+T	D+E+Tbin	9	BoW_bin (-30 to 0 days) : gesteld	0.117	NA
Readmission	lasso	S+T	D+E+Tbin	10	BoW_bin (-365 to 0 days) : rillingen	0.108	NA
Readmission	lasso	S+T	D+E+Tce	1	Note_nlp Observation during day -365 through 0 days relative to index: Patient	-0.341	4023409
Readmission	lasso	S+T	D+E+Tce	2	condition_era group during day -365 through 0 days relative to index: Malignant neoplastic disease	0.326	443392
Readmission	lasso	S+T	D+E+Tce	3	Note_nlp Observation during day -30 through 0 days relative to index: Hallway	0.264	4109680
Readmission	lasso	S+T	D+E+Tce	4	condition_era group during day -30 through 0 days relative to index: Malignant neoplastic disease	0.228	443392
Readmission	lasso	S+T	D+E+Tce	5	Note_nlp Spec Anatomic Site during day -30 through 0 days relative to index: Structure of lymph node	0.18	4241958
Readmission	lasso	S+T	D+E+Tce	6	Note_nlp Observation during day -365 through 0 days relative to index: Taste, function	-0.17	4265873
Readmission	lasso	S+T	D+E+Tce	7	Note_nlp Observation during day -365 through 0 days relative to index: Amputation - action	0.163	4044526
Readmission	lasso	S+T	D+E+Tce	8	Note_nlp Spec Anatomic Site during day -30 through 0 days relative to index: Entire head	-0.148	4118107
Readmission	lasso	S+T	D+E+Tce	9	Note_nlp Observation during day -365 through 0 days relative to index: Multidisciplinary care conference	-0.148	4296791
Readmission	lasso	S+T	D+E+Tce	10	Note_nlp Observation during day -30 through 0 days relative to index: Mass	0.138	4214641
Readmission	lasso	S+T	D+E+Ttfidf	1	condition_era group during day -365 through 0 days relative to index: Malignant neoplastic disease	0.123	443392
Readmission	lasso	S+T	D+E+Ttfidf	2	Charlson index - Romano adaptation	0.104	NA
Readmission	lasso	S+T	D+E+Ttfidf	3	BoW_tfidf (-30 to 0 days) : gesteld	0.058	NA
Readmission	lasso	S+T	D+E+Ttfidf	4	BoW_tfidf (-30 to 0 days) : oncologie	0.047	NA
Readmission	lasso	S+T	D+E+Ttfidf	5	BoW_tfidf (-365 to 0 days) : digitaal	0.047	NA
Readmission	lasso	S+T	D+E+Ttfidf	6	measurement during day -365 through 0 days relative to index: Body temperature	0.04	3020891
Readmission	lasso	S+T	D+E+Ttfidf	7	BoW_tfidf (-30 to 0 days) : tranexaminezuur	0.035	NA
Readmission	lasso	S+T	D+E+Ttfidf	8	BoW_tfidf (-30 to 0 days) : ggz	-0.034	NA
Readmission	lasso	S+T	D+E+Ttfidf	9	BoW_tfidf (-365 to 0 days) : rads	-0.034	NA
Readmission	lasso	S+T	D+E+Ttfidf	10	drug_era group during day -30 through 0 days relative to index: OTHER ANALGESICS AND ANTIPYRETICS	0.033	21604303
Readmission	lasso	T	D+Tbin	1	BoW_bin (-30 to 0 days) : oncologie	0.183	NA
Readmission	lasso	T	D+Tbin	2	BoW_bin (-365 to 0 days) : vaatchirurg	0.152	NA
Readmission	lasso	T	D+Tbin	3	BoW_bin (-30 to 0 days) : gravendijkwal	0.137	NA
Readmission	lasso	T	D+Tbin	4	BoW_bin (-30 to 0 days) : specialisme	0.12	NA
Readmission	lasso	T	D+Tbin	5	BoW_bin (-365 to 0 days) : chemo	0.11	NA
Readmission	lasso	T	D+Tbin	6	BoW_bin (-30 to 0 days) : acute	0.11	NA
Readmission	lasso	T	D+Tbin	7	BoW_bin (-30 to 0 days) : gesteld	0.107	NA
Readmission	lasso	T	D+Tbin	8	BoW_bin (-365 to 0 days) : rillingen	0.102	NA
Readmission	lasso	T	D+Tbin	9	BoW_bin (-365 to 0 days) : mellitus	0.1	NA
Readmission	lasso	T	D+Tbin	10	BoW_bin (-365 to 0 days) : verwijsafspraak	-0.098	NA
Readmission	lasso	T	D+Tce	1	Note_nlp Observation during day -30 through 0 days relative to index: Hallway	0.246	4109680
Readmission	lasso	T	D+Tce	2	Note_nlp Spec Anatomic Site during day -30 through 0 days relative to index: Structure of lymph node	0.213	4241958
Readmission	lasso	T	D+Tce	3	Note_nlp Provider during day -365 through 0 days relative to index: Hematologist	0.213	4221826
Readmission	lasso	T	D+Tce	4	Note_nlp Drug during day -365 through 0 days relative to index: DIAZEPAM	0.192	2061020966
Readmission	lasso	T	D+Tce	5	Note_nlp Observation during day -30 through 0 days relative to index: Mass	0.17	4214641
Readmission	lasso	T	D+Tce	6	Note_nlp Drug during day -30 through 0 days relative to index: METOCLOPRAMIDE TABLET 10MG	0.168	2061006947
Readmission	lasso	T	D+Tce	7	Note_nlp Observation during day -365 through 0 days relative to index: Taste, function	-0.165	4265873
Readmission	lasso	T	D+Tce	8	Note_nlp Procedure during day -365 through 0 days relative to index: Chemotherapy	0.164	4273629
Readmission	lasso	T	D+Tce	9	Note_nlp Spec Anatomic Site during day -30 through 0 days relative to index: Entire head	-0.16	4118107
Readmission	lasso	T	D+Tce	10	Note_nlp Observation during day -365 through 0 days relative to index: Amputation - action	0.157	4044526
Readmission	lasso	T	D+Ttfidf	1	BoW_tfidf (-30 to 0 days) : gesteld	0.056	NA
Readmission	lasso	T	D+Ttfidf	2	BoW_tfidf (-365 to 0 days) : digitaal	0.047	NA
Readmission	lasso	T	D+Ttfidf	3	BoW_tfidf (-30 to 0 days) : oncologie	0.046	NA
Readmission	lasso	T	D+Ttfidf	4	BoW_tfidf (-365 to 0 days) : verwijsafspraak	-0.039	NA
Readmission	lasso	T	D+Ttfidf	5	BoW_tfidf (-30 to 0 days) : ggz	-0.038	NA
Readmission	lasso	T	D+Ttfidf	6	BoW_tfidf (-365 to 0 days) : anticonceptie	-0.036	NA
Readmission	lasso	T	D+Ttfidf	7	BoW_tfidf (-30 to 0 days) : tranexaminezuur	0.035	NA
Readmission	lasso	T	D+Ttfidf	8	BoW_tfidf (-365 to 0 days) : rads	-0.033	NA
Readmission	lasso	T	D+Ttfidf	9	BoW_tfidf (-30 to 0 days) : verdacht	0.031	NA
Readmission	lasso	T	D+Ttfidf	10	BoW_tfidf (-30 to 0 days) : longziekten	0.029	NA
Readmission	rf	S	D+E	1	Charlson index - Romano adaptation	0.009	NA
Readmission	rf	S	D+E	2	condition_era group during day -365 through 0 days relative to index: Malignant neoplastic disease	0.005	443392
Readmission	rf	S	D+E	3	measurement within normal range during day -365 through 0 days relative to index: Body temperature	0.004	30208912
Readmission	rf	S	D+E	4	measurement during day -365 through 0 days relative to index: Body temperature	0.004	3020891
Readmission	rf	S	D+E	5	Diabetes Comorbidity Severity Index (DCSI)	0.004	NA
Readmission	rf	S	D+E	6	CHADS2VASc	0.003	NA
Readmission	rf	S	D+E	7	measurement during day -365 through 0 days relative to index: Oxygen saturation [Pure mass fraction] in Arterial blood	0.003	42869607
Readmission	rf	S	D+E	8	CHADS2	0.003	NA
Readmission	rf	S	D+E	9	drug_era group during day -365 through 0 days relative to index: Propulsives	0.002	21600483
Readmission	rf	S	D+E	10	condition_era group during day -30 through 0 days relative to index: Malignant neoplastic disease	0.002	443392
Readmission	rf	S+T	D+E+Tbin	1	Charlson index - Romano adaptation	0.002	NA
Readmission	rf	S+T	D+E+Tbin	2	BoW_bin (-365 to 0 days) : gestart	0.001	NA
Readmission	rf	S+T	D+E+Tbin	3	BoW_bin (-365 to 0 days) : oncologie	0.001	NA
Readmission	rf	S+T	D+E+Tbin	4	BoW_bin (-365 to 0 days) : ontslagen	0.001	NA
Readmission	rf	S+T	D+E+Tbin	5	BoW_bin (-365 to 0 days) : ct	0.001	NA
Readmission	rf	S+T	D+E+Tbin	6	BoW_bin (-365 to 0 days) : ureum	0.001	NA
Readmission	rf	S+T	D+E+Tbin	7	condition_era group during day -365 through 0 days relative to index: Malignant neoplastic disease	0.001	443392
Readmission	rf	S+T	D+E+Tbin	8	BoW_bin (-30 to 0 days) : oncologie	0.001	NA
Readmission	rf	S+T	D+E+Tbin	9	BoW_bin (-365 to 0 days) : chemotherapie	0.001	NA
Readmission	rf	S+T	D+E+Tbin	10	BoW_bin (-365 to 0 days) : bespreking	0.001	NA
Readmission	rf	S+T	D+E+Tce	1	Charlson index - Romano adaptation	0.002	NA
Readmission	rf	S+T	D+E+Tce	2	Note_nlp Procedure during day -365 through 0 days relative to index: Chemotherapy	0.002	4273629
Readmission	rf	S+T	D+E+Tce	3	condition_era group during day -365 through 0 days relative to index: Malignant neoplastic disease	0.002	443392
Readmission	rf	S+T	D+E+Tce	4	Note_nlp Condition during day -365 through 0 days relative to index: Murmur	0.002	4186392
Readmission	rf	S+T	D+E+Tce	5	Note_nlp Device during day -365 through 0 days relative to index: Bandage	0.002	4274503
Readmission	rf	S+T	D+E+Tce	6	measurement during day -365 through 0 days relative to index: Body temperature	0.002	3020891
Readmission	rf	S+T	D+E+Tce	7	Note_nlp Drug during day -365 through 0 days relative to index: UREUM	0.002	2012893625
Readmission	rf	S+T	D+E+Tce	8	Note_nlp Observation during day -365 through 0 days relative to index: Food appetite	0.001	4143454
Readmission	rf	S+T	D+E+Tce	9	Note_nlp Condition during day -365 through 0 days relative to index: Secondary malignant neoplastic disease	0.001	432851
Readmission	rf	S+T	D+E+Tce	10	Note_nlp Condition during day -365 through 0 days relative to index: Metastatic basal cell carcinoma	0.001	4291148
Readmission	rf	S+T	D+E+Ttfidf	1	BoW_tfidf (-365 to 0 days) : opname	0.003	NA
Readmission	rf	S+T	D+E+Ttfidf	2	BoW_tfidf (-365 to 0 days) : ct	0.002	NA
Readmission	rf	S+T	D+E+Ttfidf	3	BoW_tfidf (-365 to 0 days) : opgenomen	0.002	NA
Readmission	rf	S+T	D+E+Ttfidf	4	Charlson index - Romano adaptation	0.002	NA
Readmission	rf	S+T	D+E+Ttfidf	5	BoW_tfidf (-365 to 0 days) : per	0.002	NA
Readmission	rf	S+T	D+E+Ttfidf	6	BoW_tfidf (-365 to 0 days) : dag	0.002	NA
Readmission	rf	S+T	D+E+Ttfidf	7	BoW_tfidf (-365 to 0 days) : arts	0.002	NA
Readmission	rf	S+T	D+E+Ttfidf	8	BoW_tfidf (-365 to 0 days) : tot	0.002	NA
Readmission	rf	S+T	D+E+Ttfidf	9	BoW_tfidf (-365 to 0 days) : werd	0.002	NA
Readmission	rf	S+T	D+E+Ttfidf	10	BoW_tfidf (-365 to 0 days) : milligram	0.002	NA
Readmission	rf	T	D+Tbin	1	BoW_bin (-365 to 0 days) : ureum	0.002	NA
Readmission	rf	T	D+Tbin	2	BoW_bin (-30 to 0 days) : oncologie	0.002	NA
Readmission	rf	T	D+Tbin	3	BoW_bin (-365 to 0 days) : ontslagen	0.002	NA
Readmission	rf	T	D+Tbin	4	BoW_bin (-365 to 0 days) : thorax	0.002	NA
Readmission	rf	T	D+Tbin	5	BoW_bin (-365 to 0 days) : tumor	0.001	NA
Readmission	rf	T	D+Tbin	6	BoW_bin (-365 to 0 days) : abdomen	0.001	NA
Readmission	rf	T	D+Tbin	7	BoW_bin (-365 to 0 days) : eetlust	0.001	NA
Readmission	rf	T	D+Tbin	8	BoW_bin (-365 to 0 days) : ct	0.001	NA
Readmission	rf	T	D+Tbin	9	BoW_bin (-365 to 0 days) : bespreking	0.001	NA
Readmission	rf	T	D+Tbin	10	BoW_bin (-365 to 0 days) : voorlopige	0.001	NA
Readmission	rf	T	D+Tce	1	Note_nlp Observation during day -365 through 0 days relative to index: Discharge - action	0.003	4044911
Readmission	rf	T	D+Tce	2	Note_nlp Observation during day -365 through 0 days relative to index: Food appetite	0.002	4143454
Readmission	rf	T	D+Tce	3	Note_nlp Procedure during day -365 through 0 days relative to index: Chemotherapy	0.002	4273629
Readmission	rf	T	D+Tce	4	Note_nlp Condition during day -365 through 0 days relative to index: Secondary malignant neoplastic disease	0.002	432851
Readmission	rf	T	D+Tce	5	Note_nlp Condition during day -365 through 0 days relative to index: Metastatic basal cell carcinoma	0.002	4291148
Readmission	rf	T	D+Tce	6	Note_nlp Spec Anatomic Site during day -365 through 0 days relative to index: Heart structure	0.002	4217142
Readmission	rf	T	D+Tce	7	Note_nlp Provider during day -365 through 0 days relative to index: Medical oncologist	0.002	4151173
Readmission	rf	T	D+Tce	8	Note_nlp Observation during day -365 through 0 days relative to index: Discussion - action	0.002	4232817
Readmission	rf	T	D+Tce	9	Note_nlp Observation during day -365 through 0 days relative to index: Mass	0.002	4214641
Readmission	rf	T	D+Tce	10	Note_nlp Observation during day -365 through 0 days relative to index: Peristalsis	0.002	4154727
Readmission	rf	T	D+Ttfidf	1	BoW_tfidf (-365 to 0 days) : waarvoor	0.002	NA
Readmission	rf	T	D+Ttfidf	2	BoW_tfidf (-365 to 0 days) : opname	0.002	NA
Readmission	rf	T	D+Ttfidf	3	BoW_tfidf (-365 to 0 days) : per	0.002	NA
Readmission	rf	T	D+Ttfidf	4	BoW_tfidf (-365 to 0 days) : opgenomen	0.002	NA
Readmission	rf	T	D+Ttfidf	5	BoW_tfidf (-365 to 0 days) : dag	0.002	NA
Readmission	rf	T	D+Ttfidf	6	BoW_tfidf (-365 to 0 days) : bovengenoemde	0.002	NA
Readmission	rf	T	D+Ttfidf	7	BoW_tfidf (-365 to 0 days) : tablet	0.002	NA
Readmission	rf	T	D+Ttfidf	8	BoW_tfidf (-365 to 0 days) : worden	0.002	NA
Readmission	rf	T	D+Ttfidf	9	BoW_tfidf (-365 to 0 days) : ct	0.002	NA
Readmission	rf	T	D+Ttfidf	10	BoW_tfidf (-30 to 0 days) : oncologie	0.002	NA
Readmission	xgb	S	D+E	1	Charlson index - Romano adaptation	0.233	NA
Readmission	xgb	S	D+E	2	measurement during day -365 through 0 days relative to index: Body temperature	0.063	3020891
Readmission	xgb	S	D+E	3	condition_era group during day -365 through 0 days relative to index: Malignant neoplastic disease	0.043	443392
Readmission	xgb	S	D+E	4	measurement during day -365 through 0 days relative to index: Oxygen saturation [Pure mass fraction] in Arterial blood	0.025	42869607
Readmission	xgb	S	D+E	5	measurement within normal range during day -365 through 0 days relative to index: Body temperature	0.02	30208912
Readmission	xgb	S	D+E	6	drug_era group during day -30 through 0 days relative to index: CORTICOSTEROIDS	0.019	21605199
Readmission	xgb	S	D+E	7	drug_era group during day -365 through 0 days relative to index: metoclopramide	0.016	906780
Readmission	xgb	S	D+E	8	drug_era group during day -365 through 0 days relative to index: PROPULSIVES	0.014	21600482
Readmission	xgb	S	D+E	9	measurement during day -30 through 0 days relative to index: Heart rate	0.014	3027018
Readmission	xgb	S	D+E	10	condition_era group during day -365 through 0 days relative to index: Malignant neoplasm of respiratory system	0.012	40493428
Readmission	xgb	S+T	D+E+Tbin	1	Charlson index - Romano adaptation	0.055	NA
Readmission	xgb	S+T	D+E+Tbin	2	BoW_bin (-365 to 0 days) : ct	0.041	NA
Readmission	xgb	S+T	D+E+Tbin	3	BoW_bin (-365 to 0 days) : temp	0.016	NA
Readmission	xgb	S+T	D+E+Tbin	4	BoW_bin (-365 to 0 days) : volgt	0.014	NA
Readmission	xgb	S+T	D+E+Tbin	5	BoW_bin (-30 to 0 days) : beschikbaar	0.012	NA
Readmission	xgb	S+T	D+E+Tbin	6	BoW_bin (-365 to 0 days) : ontslagen	0.012	NA
Readmission	xgb	S+T	D+E+Tbin	7	BoW_bin (-30 to 0 days) : oncologie	0.011	NA
Readmission	xgb	S+T	D+E+Tbin	8	BoW_bin (-365 to 0 days) : ureum	0.01	NA
Readmission	xgb	S+T	D+E+Tbin	9	condition_era group during day -30 through 0 days relative to index: Malignant neoplastic disease	0.009	443392
Readmission	xgb	S+T	D+E+Tbin	10	BoW_bin (-365 to 0 days) : conditie	0.008	NA
Readmission	xgb	S+T	D+E+Tce	1	Charlson index - Romano adaptation	0.15	NA
Readmission	xgb	S+T	D+E+Tce	2	Note_nlp Device during day -365 through 0 days relative to index: Bandage	0.024	4274503
Readmission	xgb	S+T	D+E+Tce	3	Note_nlp Drug during day -365 through 0 days relative to index: PARACETAMOL TABLET 500MG	0.021	2014142171
Readmission	xgb	S+T	D+E+Tce	4	condition_era group during day -365 through 0 days relative to index: Malignant neoplastic disease	0.018	443392
Readmission	xgb	S+T	D+E+Tce	5	Note_nlp Condition during day -365 through 0 days relative to index: Murmur	0.017	4186392
Readmission	xgb	S+T	D+E+Tce	6	condition_era group during day -30 through 0 days relative to index: Malignant neoplastic disease	0.016	443392
Readmission	xgb	S+T	D+E+Tce	7	Note_nlp Drug during day -365 through 0 days relative to index: UREUM	0.014	2012893625
Readmission	xgb	S+T	D+E+Tce	8	condition_era group during day -365 through 0 days relative to index: Malignant neoplasm of respiratory system	0.012	40493428
Readmission	xgb	S+T	D+E+Tce	9	Note_nlp Observation during day -365 through 0 days relative to index: Food appetite	0.012	4143454
Readmission	xgb	S+T	D+E+Tce	10	Note_nlp Observation during day -365 through 0 days relative to index: Started	0.012	4294901
Readmission	xgb	S+T	D+E+Ttfidf	1	BoW_tfidf (-365 to 0 days) : opgenomen	0.071	NA
Readmission	xgb	S+T	D+E+Ttfidf	2	Charlson index - Romano adaptation	0.038	NA
Readmission	xgb	S+T	D+E+Ttfidf	3	BoW_tfidf (-365 to 0 days) : opname	0.026	NA
Readmission	xgb	S+T	D+E+Ttfidf	4	BoW_tfidf (-365 to 0 days) : ct	0.022	NA
Readmission	xgb	S+T	D+E+Ttfidf	5	BoW_tfidf (-365 to 0 days) : waarvoor	0.021	NA
Readmission	xgb	S+T	D+E+Ttfidf	6	BoW_tfidf (-365 to 0 days) : dag	0.014	NA
Readmission	xgb	S+T	D+E+Ttfidf	7	BoW_tfidf (-30 to 0 days) : mg	0.011	NA
Readmission	xgb	S+T	D+E+Ttfidf	8	BoW_tfidf (-365 to 0 days) : chemo	0.01	NA
Readmission	xgb	S+T	D+E+Ttfidf	9	condition_era group during day -365 through 0 days relative to index: Malignant neoplastic disease	0.01	443392
Readmission	xgb	S+T	D+E+Ttfidf	10	BoW_tfidf (-365 to 0 days) : volgt	0.009	NA
Readmission	xgb	T	D+Tbin	1	BoW_bin (-365 to 0 days) : ct	0.038	NA
Readmission	xgb	T	D+Tbin	2	BoW_bin (-365 to 0 days) : volgt	0.017	NA
Readmission	xgb	T	D+Tbin	3	BoW_bin (-365 to 0 days) : ontslagen	0.015	NA
Readmission	xgb	T	D+Tbin	4	BoW_bin (-30 to 0 days) : oncologie	0.01	NA
Readmission	xgb	T	D+Tbin	5	BoW_bin (-365 to 0 days) : temp	0.01	NA
Readmission	xgb	T	D+Tbin	6	BoW_bin (-365 to 0 days) : ureum	0.009	NA
Readmission	xgb	T	D+Tbin	7	BoW_bin (-365 to 0 days) : onrechte	0.008	NA
Readmission	xgb	T	D+Tbin	8	BoW_bin (-365 to 0 days) : gestart	0.008	NA
Readmission	xgb	T	D+Tbin	9	BoW_bin (-365 to 0 days) : chemotherapie	0.008	NA
Readmission	xgb	T	D+Tbin	10	BoW_bin (-365 to 0 days) : rillingen	0.007	NA
Readmission	xgb	T	D+Tce	1	Note_nlp Drug during day -365 through 0 days relative to index: UREUM	0.041	2012893625
Readmission	xgb	T	D+Tce	2	Note_nlp Condition during day -365 through 0 days relative to index: Murmur	0.032	4186392
Readmission	xgb	T	D+Tce	3	Note_nlp Procedure during day -365 through 0 days relative to index: Chemotherapy	0.03	4273629
Readmission	xgb	T	D+Tce	4	Note_nlp Observation during day -365 through 0 days relative to index: Discharge - action	0.02	4044911
Readmission	xgb	T	D+Tce	5	Note_nlp Specimen during day -365 through 0 days relative to index: Blood specimen	0.017	4001225
Readmission	xgb	T	D+Tce	6	Note_nlp Observation during day -30 through 0 days relative to index: Hallway	0.013	4109680
Readmission	xgb	T	D+Tce	7	Note_nlp Observation during day -365 through 0 days relative to index: Admission - action	0.012	4044910
Readmission	xgb	T	D+Tce	8	Note_nlp Observation during day -30 through 0 days relative to index: Mass	0.011	4214641
Readmission	xgb	T	D+Tce	9	Note_nlp Provider during day -365 through 0 days relative to index: Vascular surgeon	0.011	4205112
Readmission	xgb	T	D+Tce	10	Note_nlp Device during day -365 through 0 days relative to index: Bandage	0.011	4274503
Readmission	xgb	T	D+Ttfidf	1	BoW_tfidf (-365 to 0 days) : opgenomen	0.083	NA
Readmission	xgb	T	D+Ttfidf	2	BoW_tfidf (-365 to 0 days) : opname	0.044	NA
Readmission	xgb	T	D+Ttfidf	3	BoW_tfidf (-365 to 0 days) : ct	0.028	NA
Readmission	xgb	T	D+Ttfidf	4	BoW_tfidf (-365 to 0 days) : waarvoor	0.017	NA
Readmission	xgb	T	D+Ttfidf	5	BoW_tfidf (-30 to 0 days) : oncologie	0.014	NA
Readmission	xgb	T	D+Ttfidf	6	BoW_tfidf (-365 to 0 days) : ml	0.011	NA
Readmission	xgb	T	D+Ttfidf	7	BoW_tfidf (-365 to 0 days) : chemo	0.011	NA
Readmission	xgb	T	D+Ttfidf	8	BoW_tfidf (-30 to 0 days) : m	0.009	NA
Readmission	xgb	T	D+Ttfidf	9	BoW_tfidf (-30 to 0 days) : tablet	0.009	NA
Readmission	xgb	T	D+Ttfidf	10	BoW_tfidf (-30 to 0 days) : niet	0.008	NA
